# Supplementary material for: Exon-dependent transcriptional adaptation by exon-junction complex proteins Y14/RNP-4 and MAGOH/MAG-1 in Caenorhabditis elegans
Source: PLoS Genet. 2022 Oct 31;18(10):e1010488. doi: 10.1371/journal.pgen.1010488 (PMC9648848; doi:10.1371/journal.pgen.1010488)
Supplement: S1 Table — File containing all the data points used for the main and supplementary figures, as well as the statistic calculations. (XLSX) [file pgen.1010488.s006.xlsx]

## Sheet: Fig. 1
	Fig. 1B												Fig. 1E										Table Analyzed	Fig.1B - clh-1 mRNA		Table Analyzed	Fig.1B - clh-1 mRNA		Table Analyzed	Fig.1B - clh-1 mRNA		Table Analyzed	Fig.1D - clh-2 mRNA		Table Analyzed	Fig.1D - clh-2 mRNA		Table Analyzed	Fig.1D - clh-2 mRNA		Table Analyzed	Fig.1F - clh-4 mRNA		Table Analyzed	Fig.1F - clh-4 mRNA		Table Analyzed	Fig.1F - clh-4 mRNA
	Relative expression of clh-1, normalized to WT												Relative expression of clh-4, normalized to WT
	WT		ok658		qa900		qa901						WT		ok658		qa900		qa901				Column D9	clh-1(ok658)		Column F9	clh-1(qa900)		Column H9	clh-1(qa901)		Column D22	clh-1(ok658)		Column F22	clh-1(qa900)		Column H22	clh-1(qa901)		Column N9	clh-1(ok658)		Column R9	clh-1(qa900)		Column T9	clh-1(qa901)
Sample ID	Expression	SD	Expression	SD	Expression	SD	Expression	SD				Sample ID	Expression	SD	Expression	SD	Expression	SD	Expression	SD			vs.	vs.		vs.	vs.		vs.	vs.		vs.	vs.		vs.	vs.		vs.	vs.		vs.	vs.		vs.	vs.		vs.	vs.
Biological Replicate 1	1	0.0733	0.54	0.0204	1.16	0.024	0.1	0.0012				Biological Replicate 1	1	0.041	2.29	0.1717	1.03	0.052	0.55	0.0211			Column B9	WT		Column B9	WT		Column B9	WT		Column B22	WT		Column B22	WT		Column B22	WT		Column P9	WT		Column P9	WT		Column P9	WT
Biological Replicate 2	1	0.0204	0.39	0.0117	1.33	0.0249	0.12	0.0015				Biological Replicate 2	1	0.0323	2.48	0.0266	1.3	0.008	0.57	0.0036
Biological Replicate 3	1	0.0151	0.41	0.0109	2.21	0.0631	0.22	0.0031				Biological Replicate 3	1	0.047	1.53	0.0338	0.69	0.0066	0.3	0.0044			Unpaired t test			Unpaired t test			Unpaired t test			Unpaired t test			Unpaired t test			Unpaired t test			Unpaired t test			Unpaired t test			Unpaired t test
																							P value	0.0003		P value	0.1566		P value	<0.0001		P value	0.8068		P value	0.2165		P value	<0.0001		P value	0.0193		P value	0.9717		P value	0.0037
Mean	1		0.4467		1.567		0.1467					Mean	1		2.1		1.007		0.4733				P value summary	***		P value summary	ns		P value summary	****		P value summary	ns		P value summary	ns		P value summary	****		P value summary	*		P value summary	ns		P value summary	**
Std. Error of Mean	0		0.04702		0.3254		0.03712					Std. Error of Mean	0		0.2902		0.1765		0.08686				Significantly different (P < 0.05)?	Yes		Significantly different (P < 0.05)?	No		Significantly different (P < 0.05)?	Yes		Significantly different (P < 0.05)?	No		Significantly different (P < 0.05)?	No		Significantly different (P < 0.05)?	Yes		Significantly different (P < 0.05)?	Yes		Significantly different (P < 0.05)?	No		Significantly different (P < 0.05)?	Yes
																							One- or two-tailed P value?	Two-tailed		One- or two-tailed P value?	Two-tailed		One- or two-tailed P value?	Two-tailed		One- or two-tailed P value?	Two-tailed		One- or two-tailed P value?	Two-tailed		One- or two-tailed P value?	Two-tailed		One- or two-tailed P value?	Two-tailed		One- or two-tailed P value?	Two-tailed		One- or two-tailed P value?	Two-tailed
																							t, df	t=11.77, df=4		t, df	t=1.742, df=4		t, df	t=22.99, df=4		t, df	t=0.2613, df=4		t, df	t=1.466, df=4		t, df	t=16.57, df=4		t, df	t=3.790, df=4		t, df	t=0.03778, df=4		t, df	t=6.063, df=4
	Fig. 1C												Fig. 1F										How big is the difference?			How big is the difference?			How big is the difference?			How big is the difference?			How big is the difference?			How big is the difference?			How big is the difference?			How big is the difference?			How big is the difference?
	Relative expression of clh-2, normalized to WT												Relative expression of clh-5, normalized to WT										Mean of column B9	1		Mean of column B9	1		Mean of column B9	1		Mean of column B9	1		Mean of column B22	1		Mean of column B22	1		Mean of column N9	1		Mean of column R9	1		Mean of column T9	1
	WT		ok658		qa900		qa901						WT		ok658		qa900		qa901				Mean of column D9	0.4467		Mean of column F9	1.567		Mean of column H9	0.1467		Mean of column D9	1.04		Mean of column F22	0.76		Mean of column H22	0.31		Mean of column P9	2.1		Mean of column P9	1.007		Mean of column P9	0.4733
Sample ID	Expression	SD	Expression	SD	Expression	SD	Expression	SD				Sample ID	Expression	SD	Expression	SD	Expression	SD	Expression	SD			Difference between means (D9 - B9) ± SEM	-0.5533 ± 0.04702		Difference between means (F9 - B9) ± SEM	0.5667 ± 0.3254		Difference between means (H9 - B9) ± SEM	-0.8533 ± 0.03712		Difference between means (D22 - B22) ± SEM	0.04000 ± 0.1531		Difference between means (F22 - B22) ± SEM	-0.2400 ± 0.1637		Difference between means (H22 - B22) ± SEM	-0.6900 ± 0.04163		Difference between means (P9 - N9) ± SEM	1.100 ± 0.2902		Difference between means (P9 - R9) ± SEM	0.006667 ± 0.1765		Difference between means (T9 - R9) ± SEM	-0.5267 ± 0.08686
Biological Replicate 1	1	0.0556	1.31	0.0414	0.54	0.034	0.25	0.0082				Biological Replicate 1	1	0.0714	1	0.0768	1.05	0.0073	1.03	0.0404			95% confidence interval	-0.6839 to -0.4228		95% confidence interval	-0.3368 to 1.470		95% confidence interval	-0.9564 to -0.7503		95% confidence interval	-0.3850 to 0.4650		95% confidence interval	-0.6945 to 0.2145		95% confidence interval	-0.8056 to -0.5744		95% confidence interval	0.2942 to 1.906		95% confidence interval	-0.4833 to 0.4966		95% confidence interval	-0.7678 to -0.2855
Biological Replicate 2	1	0.0499	0.78	0.0153	0.66	0.0582	0.29	0.0071				Biological Replicate 2	1	0.0027	1.02	0.0184	1.15	0.0079	0.91	0.0156			R squared (eta squared)	0.9719		R squared (eta squared)	0.4312		R squared (eta squared)	0.9925		R squared (eta squared)	0.01678		R squared (eta squared)	0.3495		R squared (eta squared)	0.9856		R squared (eta squared)	0.7822		R squared (eta squared)	0.0003566		R squared (eta squared)	0.9019
Biological Replicate 3	1	0.0909	1.03	0.0118	1.08	0.0624	0.39	0.0099				Biological Replicate 3	1	0.0323	1.1	0.0215	1.25	0.0112	0.97	0.0155
																							F test to compare variances			F test to compare variances			F test to compare variances			F test to compare variances			F test to compare variances			F test to compare variances			F test to compare variances			F test to compare variances			F test to compare variances
Mean	1		1.04		0.76		0.31					Mean	1		1.04		1.15		0.97				F, DFn, Dfd	Infinity, 2, 2		F, DFn, Dfd	Infinity, 2, 2		F, DFn, Dfd	Infinity, 2, 2		F, DFn, Dfd	Infinity, 2, 2		F, DFn, Dfd	Infinity, 2, 2		F, DFn, Dfd	Infinity, 2, 2		F, DFn, Dfd	Infinity, 2, 2		F, DFn, Dfd	Infinity, 2, 2		F, DFn, Dfd	Infinity, 2, 2
Std. Error of Mean	0		0.1531		0.1637		0.04163					Std. Error of Mean	0		0.03055		0.05774		0.03464				P value	<0.0001		P value	<0.0001		P value	<0.0001		P value	<0.0001		P value	<0.0001		P value	<0.0001		P value	<0.0001		P value	<0.0001		P value	<0.0001
																							P value summary	****		P value summary	****		P value summary	****		P value summary	****		P value summary	****		P value summary	****		P value summary	****		P value summary	****		P value summary	****
																							Significantly different (P < 0.05)?	Yes		Significantly different (P < 0.05)?	Yes		Significantly different (P < 0.05)?	Yes		Significantly different (P < 0.05)?	Yes		Significantly different (P < 0.05)?	Yes		Significantly different (P < 0.05)?	Yes		Significantly different (P < 0.05)?	Yes		Significantly different (P < 0.05)?	Yes		Significantly different (P < 0.05)?	Yes
																							Data analyzed			Data analyzed			Data analyzed			Data analyzed			Data analyzed			Data analyzed			Data analyzed			Data analyzed			Data analyzed
	Fig. 1D												Fig. 1G										Sample size, column B9	3		Sample size, column B9	3		Sample size, column B9	3		Sample size, column B22	3		Sample size, column B22	3		Sample size, column B22	3		Sample size, column N9	3		Sample size, column R9	3		Sample size, column T9	3
	Relative expression of clh-3, normalized to WT												Relative expression of clh-6, normalized to WT										Sample size, column D9	3		Sample size, column F9	3		Sample size, column H9	3		Sample size, column D22	3		Sample size, column F2	3		Sample size, column H22	3		Sample size, column P9	3		Sample size, column P9	3		Sample size, column P9	3
	WT		ok658		qa900		qa901						WT		ok658		qa900		qa901
Sample ID	Expression	SD	Expression	SD	Expression	SD	Expression	SD				Sample ID	Expression	SD	Expression	SD	Expression	SD	Expression	SD
Biological Replicate 1	1	0.0379	0.96	0.0129	1.01	0.029	0.92	0.0173				Biological Replicate 1	1	0.0475	1.06	0.0246	0.83	0.027	0.9	0.0239
Biological Replicate 2	1	0.008	1.09	0.0167	0.96	0.0052	0.84	0.0094				Biological Replicate 2	1	0.0053	1.04	0.035	1.15	0.0127	1.14	0.03
Biological Replicate 3	1	0.0501	0.96	0.0163	0.87	0.0087	0.73	0.0178				Biological Replicate 3	1	0.0374	1.02	0.0145	0.87	0.0211	0.89	0.0123
Mean	1		1.003		0.9467		0.83					Mean	1		1.04		0.95		0.9767
Std. Error of Mean	0		0.04333		0.04096		0.05508					Std. Error of Mean	0		0.01155		0.1007		0.08172

## Sheet: Fig. 2
	Fig. 2A						Fig. 2B						Fig. 2C						Table Analyzed	Fig. 2A - Nose touch									Table Analyzed	Fig. 2B - Width / Length									Table Analyzed	Fig. 2C - Brood size
	Nose Touch						Width/Length Ratio						Brood Size						Data sets analyzed	B-F									Data sets analyzed	H-L									Data sets analyzed	N-R
	WT	trpa-1	clh-1 (ok658)	clh-1 (qa900)	clh-1 (qa901)		WT	clh-1 (ok658)	clh-1 (qa900)	clh-1 (qa901)	WT - clh-1 RNAi		WT	clh-1 (ok658)	clh-1 (qa900)	clh-1 (qa901)	WT - clh-1 RNAi
	0.6	0.2	0.4	0.2	0.2		0.0518752	0.0571858	0.078146	0.075412	0.053731		272	186	108	251	119		ANOVA summary										ANOVA summary										ANOVA summary
	1	0	0.4	0.4	0.4		0.0490197	0.0555719	0.070726	0.056224	0.056634		239	219	107	284	156		F	30.79									F	86.75									F	18.27
	0.6	0.4	0.2	0.8	0.4		0.0518962	0.0539491	0.081095	0.062738	0.056856		327	180	101	263	135		P value	<0.0001									P value	<0,0001									P value	<0,0001
	0.4	0	0	0.4	0.6		0.057109	0.0570443	0.093881	0.070687	0.055388		254	210	100	205	232		P value summary	****									P value summary	****									P value summary	****
	1	0.2	0.4	0.2	0.4		0.0540216	0.0574028	0.085517	0.070679	0.058092		222	152	115	273	204		Significant diff. among means (P < 0.05)?	Yes									Significant diff. among means (P < 0.05)?	Yes									Significant diff. among means (P < 0.05)?	Yes
	1	0.2	0.4	0.6	0.4		0.0496592	0.0562768	0.084194	0.06599	0.065471		252	282		223	171		R squared	0.5917									R squared	0.6899									R squared	0.7159
	1	0.2	0.4	0.6	0.6		0.0616763	0.056666	0.084199	0.07496	0.065038						198
	0.8	0	0	0.4	0.6		0.0546761	0.0556958	0.093096	0.074985	0.059063						139		Brown-Forsythe test										Brown-Forsythe test										Brown-Forsythe test
	1	0.4	0.4	0.8	0.2		0.0484983	0.0630055	0.086432	0.070845	0.058534						224		F (DFn, DFd)	0.8070 (4, 85)									F (DFn, DFd)	4,984 (4, 156)									F (DFn, DFd)	1,500 (4, 29)
	0.8	0.2	0	0.6	0.6		0.0586119	0.0555873	0.078896	0.068232	0.062043						161		P value	0.5241									P value	0.0008									P value	0.228
	1	0.2	0.2	0.4			0.0473484	0.0562893	0.076688	0.068775	0.062106						184		P value summary	ns									P value summary	***									P value summary	ns
	0.6	0.4	0.6	0.4			0.0485004	0.0524083	0.073196	0.076082	0.057135								Are SDs significantly different (P < 0.05)?	No									Are SDs significantly different (P < 0.05)?	Yes									Are SDs significantly different (P < 0.05)?	No
	0.6	0.2	0	0.2			0.0516464	0.0541771	0.065962	0.06366	0.062087
	1	0.4	0.4	0.2			0.0553353	0.0559252	0.062099	0.077089	0.063377								Bartlett's test										Bartlett's test										Bartlett's test
	0.8	0	0.6	0			0.0567568	0.0607043	0.072665	0.066538	0.06598								Bartlett's statistic (corrected)	3.858									Bartlett's statistic (corrected)	23.45									Bartlett's statistic (corrected)	10.32
	0.8	0.2	0.2	0.4			0.0510571	0.061366	0.071201	0.06826	0.068069								P value	0.4255									P value	0.0001									P value	0.0354
	0.8	0.2	0.4	0.8			0.0501336	0.0569302	0.082052	0.067849	0.060019								P value summary	ns									P value summary	***									P value summary	*
	0.8	0	0.4	0.6			0.0525071	0.0577937	0.093287	0.079121	0.064287								Are SDs significantly different (P < 0.05)?	No									Are SDs significantly different (P < 0.05)?	Yes									Are SDs significantly different (P < 0.05)?	Yes
	0.8	0	0.6	0.2			0.0497876	0.0581681	0.078897	0.058521	0.082324
	1	0.4	0.4	0.6			0.0545306	0.057173	0.072618	0.065033	0.075642								ANOVA table	SS	DF	MS	F (DFn, DFd)	P value					ANOVA table	SS	DF	MS	F (DFn, DFd)	P value					ANOVA table	SS	DF	MS	F (DFn, DFd)	P value
							0.055957	0.052671	0.075655	0.069251									Treatment (between columns)	4.426	4	1.106	F (4, 85) = 30.79	P<0.0001					Treatment (between columns)	0.01165	4	0.002912	F (4, 156) = 86,75	P<0,0001					Treatment (between columns)	88254	4	22064	F (4, 29) = 18,27	P<0,0001
							0.057777	0.051663	0.077528	0.063563									Residual (within columns)	3.054	85	0.03593							Residual (within columns)	0.005236	156	3.356e-05							Residual (within columns)	35018	29	1208
							0.048059	0.049286	0.066504	0.07561									Total	7.48	89								Total	0.01688	160								Total	123272	33
							0.057874	0.057369	0.068997	0.066239
							0.059515	0.058447	0.089864	0.070198									Data summary										Data summary										Data summary
							0.055081	0.05341	0.079255										Number of treatments (columns)	5									Number of treatments (columns)	5									Number of treatments (columns)	5
							0.057891	0.066527	0.082283										Number of values (total)	90									Number of values (total)	161									Number of values (total)	34
							0.059588	0.050436
							0.053711	0.054797
							0.063416	0.060009											Number of families	1									Number of families	1									Number of families	1
							0.057386	0.060499											Number of comparisons per family	10									Number of comparisons per family	10									Number of comparisons per family	10
							0.053695	0.055501											Alpha	0.05									Alpha	0.05									Alpha	0.05
							0.063059	0.056019
							0.062806	0.054581											Tukey's multiple comparisons test	Mean Diff.	95.00% CI of diff.	Significant?	Summary	Adjusted P Value					Tukey's multiple comparisons test	Mean Diff,	95,00% CI of diff,	Significant?	Summary	Adjusted P Value					Tukey's multiple comparisons test	Mean Diff,	95,00% CI of diff,	Significant?	Summary	Adjusted P Value
							0.059801	0.055595											WT vs. trpa-1	0.63	0.4629 to 0.7971	Yes	****	<0.0001					WT vs. clh-1(ok658)	-0.00209	-0,005480 to 0,001300	No	ns	0.436					WT vs. clh-1(ok658)	56.17	-2,152 to 114,5	No	ns	0.0634
							0.058967	0.065322											WT vs. clh-1 (ok658)	0.5	0.3329 to 0.6671	Yes	****	<0.0001					WT vs. clh-1(qa900)	-0.02344	-0,02735 to -0,01953	Yes	****	<0,0001					WT vs. clh-1(qa900)	154.8	93,64 to 216,0	Yes	****	<0,0001
							0.062976	0.056771											WT vs. clh-1 (qa900)	0.38	0.2129 to 0.5471	Yes	****	<0.0001					WT vs. clh-1(qa901)	-0.0138	-0,01781 to -0,009797	Yes	****	<0,0001					WT vs. clh-1(qa901)	11.17	-47,15 to 69,48	No	ns	0.9802
							0.054664	0.064442											WT vs. clh-1 (qa901)	0.38	0.1754 to 0.5846	Yes	****	<0.0001					WT vs. WT - clh-1 RNAi	-0.007334	-0,01165 to -0,003022	Yes	****	<0,0001					WT vs. WT - clh-1 RNAi	86.18	34,92 to 137,4	Yes	***	0.0003
							0.055148	0.060316											trpa-1 vs. clh-1 (ok658)	-0.13	-0.2971 to 0.03707	No	ns	0.2016					clh-1(ok658) vs. clh-1(qa900)	-0.02135	-0,02524 to -0,01746	Yes	****	<0,0001					clh-1(ok658) vs. clh-1(qa900)	98.63	37,47 to 159,8	Yes	***	0.0005
							0.049433	0.052611											trpa-1 vs. clh-1 (qa900)	-0.25	-0.4171 to -0.08293	Yes	***	0.0007					clh-1(ok658) vs. clh-1(qa901)	-0.01171	-0,01570 to -0,007724	Yes	****	<0,0001					clh-1(ok658) vs. clh-1(qa901)	-45	-103,3 to 13,32	No	ns	0.1928
							0.054907	0.056051											trpa-1 vs. clh-1 (qa901)	-0.25	-0.4546 to -0.04538	Yes	**	0.0087					clh-1(ok658) vs. WT - clh-1 RNAi	-0.005244	-0,009541 to -0,0009473	Yes	**	0.0083					clh-1(ok658) vs. WT - clh-1 RNAi	30.02	-21,25 to 81,28	No	ns	0.4485
							0.058192	0.05979											clh-1 (ok658) vs. clh-1 (qa900)	-0.12	-0.2871 to 0.04707	No	ns	0.274					clh-1(qa900) vs. clh-1(qa901)	0.00964	0,005202 to 0,01408	Yes	****	<0,0001					clh-1(qa900) vs. clh-1(qa901)	-143.6	-204,8 to -82,47	Yes	****	<0,0001
							0.055451	0.059726											clh-1 (ok658) vs. clh-1 (qa901)	-0.12	-0.3246 to 0.08462	No	ns	0.4798					clh-1(qa900) vs. WT - clh-1 RNAi	0.01611	0,01139 to 0,02082	Yes	****	<0,0001					clh-1(qa900) vs. WT - clh-1 RNAi	-68.62	-123,1 to -14,14	Yes	**	0.0082
							0.061428	0.058998											clh-1 (qa900) vs. clh-1 (qa901)	0	-0.2046 to 0.2046	No	ns	>0.9999					clh-1(qa901) vs. WT - clh-1 RNAi	0.006468	0,001671 to 0,01126	Yes	**	0.0025					clh-1(qa901) vs. WT - clh-1 RNAi	75.02	23,75 to 126,3	Yes	**	0.0017
								0.070575
																			Test details	Mean 1	Mean 2	Mean Diff.	SE of diff.	n1	n2	q	DF		Test details	Mean 1	Mean 2	Mean Diff,	SE of diff,	n1	n2	q	DF		Test details	Mean 1	Mean 2	Mean Diff,	SE of diff,	n1	n2	q	DF
Mean	0.82	0.19	0.32	0.44	0.44		0.0552597	0.0573496	0.0787012	0.0690616	0.0625938		261	204.833	106.2	249.833	174.818		WT vs. trpa-1	0.82	0.19	0.63	0.05994	20	20	14.86	85		WT vs. clh-1(ok658)	0.05526	0.05735	-0.00209	0.001228	44	45	2.406	156		WT vs. clh-1(ok658)	261	204.8	56.17	20.06	6	6	3.959	29
Std. Error of Mean	0.04078	0.03395	0.04449	0.0515	0.04989		0.000682	0.0006213	0.001641	0.001152	0.001542		14.85	18.21	2.709	12.39	11.16		WT vs. clh-1 (ok658)	0.82	0.32	0.5	0.05994	20	20	11.8	85		WT vs. clh-1(qa900)	0.05526	0.0787	-0.02344	0.001416	44	27	23.41	156		WT vs. clh-1(qa900)	261	106.2	154.8	21.04	6	5	10.4	29
																			WT vs. clh-1 (qa900)	0.82	0.44	0.38	0.05994	20	20	8.965	85		WT vs. clh-1(qa901)	0.05526	0.06906	-0.0138	0.001451	44	25	13.45	156		WT vs. clh-1(qa901)	261	249.8	11.17	20.06	6	6	0.7871	29
																			WT vs. clh-1 (qa901)	0.82	0.44	0.38	0.07341	20	10	7.32	85		WT vs. WT - clh-1 RNAi	0.05526	0.06259	-0.007334	0.001562	44	20	6.639	156		WT vs. WT - clh-1 RNAi	261	174.8	86.18	17.64	6	11	6.911	29
																			trpa-1 vs. clh-1 (ok658)	0.19	0.32	-0.13	0.05994	20	20	3.067	85		clh-1(ok658) vs. clh-1(qa900)	0.05735	0.0787	-0.02135	0.00141	45	27	21.41	156		clh-1(ok658) vs. clh-1(qa900)	204.8	106.2	98.63	21.04	6	5	6.629	29
																			trpa-1 vs. clh-1 (qa900)	0.19	0.44	-0.25	0.05994	20	20	5.898	85		clh-1(ok658) vs. clh-1(qa901)	0.05735	0.06906	-0.01171	0.001445	45	25	11.46	156		clh-1(ok658) vs. clh-1(qa901)	204.8	249.8	-45	20.06	6	6	3.172	29
																			trpa-1 vs. clh-1 (qa901)	0.19	0.44	-0.25	0.07341	20	10	4.816	85		clh-1(ok658) vs. WT - clh-1 RNAi	0.05735	0.06259	-0.005244	0.001557	45	20	4.764	156		clh-1(ok658) vs. WT - clh-1 RNAi	204.8	174.8	30.02	17.64	6	11	2.407	29
																			clh-1 (ok658) vs. clh-1 (qa900)	0.32	0.44	-0.12	0.05994	20	20	2.831	85		clh-1(qa900) vs. clh-1(qa901)	0.0787	0.06906	0.00964	0.001608	27	25	8.478	156		clh-1(qa900) vs. clh-1(qa901)	106.2	249.8	-143.6	21.04	5	6	9.654	29
																			clh-1 (ok658) vs. clh-1 (qa901)	0.32	0.44	-0.12	0.07341	20	10	2.312	85		clh-1(qa900) vs. WT - clh-1 RNAi	0.0787	0.06259	0.01611	0.001709	27	20	13.33	156		clh-1(qa900) vs. WT - clh-1 RNAi	106.2	174.8	-68.62	18.74	5	11	5.178	29
																			clh-1 (qa900) vs. clh-1 (qa901)	0.44	0.44	0	0.07341	20	10	0	85		clh-1(qa901) vs. WT - clh-1 RNAi	0.06906	0.06259	0.006468	0.001738	25	20	5.263	156		clh-1(qa901) vs. WT - clh-1 RNAi	249.8	174.8	75.02	17.64	6	11	6.015	29

## Sheet: Fig. 3
	Fig. 1A						Fig. 1B							Fig. 3G											Table Analyzed	Fig. 1A - clh-1 mRNA levels - clh-1 RNAi		Table Analyzed	Fig. 3G - sax-3 mRNA levels		Table Analyzed	Fig. 3G - sax-3 mRNA levels		Table Analyzed	Fig. 3G - sax-3 mRNA levels		Table Analyzed	Fig. 3G - sax-3 mRNA levels
	Relative expression of clh-1 under clh-1 RNAi, normalized to WT - NGM						Relative expression of clh-2 under clh-1 RNAi, normalized to WT - NGM							Relative expression of sax-3, normalized to WT
	WT - NGM		WT - clh-1 RNAi				WT - NGM		WT - clh-1 RNAi					WT		ok658		qa900		qa901		unc-89			Column D9	WT - clh-1 RNAi		Column Q9	clh-1(ok658)		Column S9	clh-1 (qa900)		Column U9	clh-1(qa901)		Column W9	unc-89
Sample ID	Expression	SD	Expression	SD		Sample ID	Expression	SD	Expression	SD			Sample ID	Expression	SD	Expression	SD	Expression	SD	Expression	SD	Expression	SD		vs.	vs.		vs.	vs.		vs.	vs.		vs.	vs.		vs.	vs.
Biological Replicate 1	1	0.0733	0.37	0.0828		Biological Replicate 1	1	0.0497	1.13	0.1778			Biological Replicate 1	1	0.0255	0.84	0.0241	0.78	0.0051	1.09	0.1216	3.16	0.2926		Column B9	WT - NGM		Column O9	WT		Column O9	WT		Column O9	WT		Column O9	WT
Biological Replicate 2	1	0.2893	0.83	0.0688		Biological Replicate 2	1	0.0647	1.03	0.0804			Biological Replicate 2	1	0.0433	0.89	0.0144	0.74	0.0398	1.15	0.0711	2.78	0.0592
Biological Replicate 3	1	0.0276	0.5	0.038		Biological Replicate 3	1	0.0909	0.93	0.0683			Biological Replicate 3	1	0.0215	1.05	0.0118	0.72	0.0284	0.86	0.0076	2.79	0.0214		Unpaired t test			Unpaired t test			Unpaired t test			Unpaired t test			Unpaired t test
																									P value	0.034		P value	0.3113		P value	0.0001		P value	0.7252		P value	0.0001
Mean	1		0.5667			Mean	1		1.03				Mean	1		0.9267		0.7467		1.033		2.91			P value summary	*		P value summary	ns		P value summary	***		P value summary	ns		P value summary	***
Std. Error of Mean	0		0.1369			Std. Error of Mean	0		0.05774				Std. Error of Mean	0		0.06333		0.01764		0.08838		0.125			Significantly different (P < 0.05)?	Yes		Significantly different (P < 0.05)?	No		Significantly different (P < 0.05)?	Yes		Significantly different (P < 0.05)?	No		Significantly different (P < 0.05)?	Yes
																									One- or two-tailed P value?	Two-tailed		One- or two-tailed P value?	Two-tailed		One- or two-tailed P value?	Two-tailed		One- or two-tailed P value?	Two-tailed		One- or two-tailed P value?	Two-tailed
																									t, df	t=3,165, df=4		t, df	t=1.158, df=4		t, df	t=14,36, df=4		t, df	t=0.3772, df=4		t, df	t=15.28, df=4
	Fig. 1C						Fig. 1D							Fig. 3H											How big is the difference?			How big is the difference?			How big is the difference?			How big is the difference?			How big is the difference?
	Relative expression of clh-3 under clh-1 RNAi, normalized to WT - NGM						Relative expression of clh-4 under clh-1 RNAi, normalized to WT - NGM							Relative expression of unc-89, normalized to WT											Mean of column B9	1		Mean of column O9	1		Mean of column O9	1		Mean of column O9	1		Mean of column O9	1
	WT - NGM		WT - clh-1 RNAi				WT - NGM		WT - clh-1 RNAi					WT		ok658		qa900		qa901		unc-89			Mean of column D9	0.5667		Mean of column Q9	0.9267		Mean of column S9	0.7467		Mean of column U9	1.033		Mean of column W9	2.91
Sample ID	Expression	SD	Expression	SD		Sample ID	Expression	SD	Expression	SD			Sample ID	Expression	SD	Expression	SD	Expression	SD	Expression	SD	Expression	SD		Difference between means (D9 - B9) ± SEM	-0,4333 ± 0,1369		Difference between means (Q9 - O9) ± SEM	-0.07333 ± 0.06333		Difference between means (S9 - O9) ± SEM	-0,2533 ± 0,01764		Difference between means (U9 - O9) ± SEM	0.03333 ± 0.08838		Difference between means (H9 - W9) ± SEM	1.910 ± 0.1250
Biological Replicate 1	1	0.0139	0.97	0.1056		Biological Replicate 1	1	0.0213	1.09	0.1456			Biological Replicate 1	1	0.015	1.07	0.0457	1.89	0.0876	1.02	0.1124	0.58	0.0262		95% confidence interval	-0,8135 to -0,05321		95% confidence interval	-0.2492 to 0.1025		95% confidence interval	-0,3023 to -0,2044		95% confidence interval	-0.2121 to 0.2787		95% confidence interval	1.563 to 2.257
Biological Replicate 2	1	0.0868	0.84	0.0516		Biological Replicate 2	1	0.0451	0.93	0.0601			Biological Replicate 2	1	0.0129	1.11	0.0152	1.45	0.0217	0.96	0.0124	0.35	0.0026		R squared (eta squared)	0.7146		R squared (eta squared)	0.251		R squared (eta squared)	0.981		R squared (eta squared)	0.03434		R squared (eta squared)	0.9831
Biological Replicate 3	1	0.0516	1.06	0.1046		Biological Replicate 3	1	0.0166	1.12	0.1269			Biological Replicate 3	1	0.0293	1.08	0.0193	1.56	0.052	0.89	0.0141	0.33	0.0048
																									F test to compare variances			F test to compare variances			F test to compare variances			F test to compare variances			F test to compare variances
Mean	1		0.9567			Mean	1		1.047				Mean	1		1.083		1.633		0.9567		0.42			F, DFn, Dfd	Infinity, 2, 2		F, DFn, Dfd	Infinity, 2, 2		F, DFn, Dfd	Infinity, 2, 2		F, DFn, Dfd	Infinity, 2, 2		F, DFn, Dfd	Infinity, 2, 2
Std. Error of Mean	0		0.06386			Std. Error of Mean	0		0.05897				Std. Error of Mean	0		0.02646		0.1322		0.03756		0.08021			P value	<0,0001		P value	<0.0001		P value	<0,0001		P value	<0.0001		P value	<0.0001
																									P value summary	****		P value summary	****		P value summary	****		P value summary	****		P value summary	****
																									Significantly different (P < 0.05)?	Yes		Significantly different (P < 0.05)?	Yes		Significantly different (P < 0.05)?	Yes		Significantly different (P < 0.05)?	Yes		Significantly different (P < 0.05)?	Yes
	Fig. 1E						Fig. 1F
	Relative expression of clh-5 under clh-1 RNAi, normalized to WT - NGM						Relative expression of clh-6 under clh-1 RNAi, normalized to WT - NGM																		Data analyzed			Data analyzed			Data analyzed			Data analyzed			Data analyzed
	WT - NGM		WT - clh-1 RNAi				WT - NGM		WT - clh-1 RNAi																Sample size, column B9	3		Sample size, column O9	3		Sample size, column O9	3		Sample size, column O9	3		Sample size, column O9	3
Sample ID	Expression	SD	Expression	SD		Sample ID	Expression	SD	Expression	SD															Sample size, column D9	3		Sample size, column Q9	3		Sample size, column S9	3		Sample size, column U9	3		Sample size, column W9	3
Biological Replicate 1	1	0.2562	0.94	0.4431		Biological Replicate 1	1	0.2566	1.13	0.1981
Biological Replicate 2	1	0.0921	0.97	0.0731		Biological Replicate 2	1	0.0157	1.01	0.0652
Biological Replicate 3	1	0.0211	0.97	0.0872		Biological Replicate 3	1	0.045	1.16	0.0794																		Table Analyzed	Fig. 3H - unc-89 mRNA levels		Table Analyzed	Fig. 3H - unc-89 mRNA levels		Table Analyzed	Fig. 3H - unc-89 mRNA levels		Table Analyzed	Fig. 3H - unc-89 mRNA levels
Mean	1		0.96			Mean	1		1.1																			Column Q22	clh-1(ok658)		Column S22	clh-1 (qa900)		Column U22	clh-1(qa901)		Column W22	unc-89
Std. Error of Mean	0		0.01			Std. Error of Mean	0		0.04583																			vs.	vs,		vs.	vs.		vs.	vs,		vs.	vs,
																												Column O22	WT		Column O22	WT		Column O22	WT		Column O22	WT
																												Unpaired t test			Unpaired t test			Unpaired t test			Unpaired t test
																												P value	0.0572		P value	0.0087		P value	0.3129		P value	0.0019
																												P value summary	ns		P value summary	**		P value summary	ns		P value summary	**
																												Significantly different (P < 0.05)?	No		Significantly different (P < 0.05)?	Yes		Significantly different (P < 0.05)?	No		Significantly different (P < 0.05)?	Yes
																												One- or two-tailed P value?	Two-tailed		One- or two-tailed P value?	Two-tailed		One- or two-tailed P value?	Two-tailed		One- or two-tailed P value?	Two-tailed
																												t, df	t=2,646, df=4		t, df	t=4,791, df=4		t, df	t=1,154, df=4		t, df	t=7,231, df=4
																												How big is the difference?			How big is the difference?			How big is the difference?			How big is the difference?
																												Mean of column O22	1		Mean of column O22	1		Mean of column O22	1		Mean of column O22	1
																												Mean of column Q22	1.07		Mean of column S22	1.633		Mean of column U22	0.9567		Mean of column W22	0.42
																												Difference between means (Q229 - O22) ± SEM	0,07000 ± 0,02646		Difference between means (S22 - O22) ± SEM	0,6333 ± 0,1322		Difference between means (U22 - O22) ± SEM	-0,04333 ± 0,03756		Difference between means (H22 - W22) ± SEM	-0,5800 ± 0,08021
																												95% confidence interval	-0,003458 to 0,1435		95% confidence interval	0,2663 to 1,000		95% confidence interval	-0,1476 to 0,06096		95% confidence interval	-0,8027 to -0,3573
																												R squared (eta squared)	0.6364		R squared (eta squared)	0.8516		R squared (eta squared)	0.2496		R squared (eta squared)	0.9289
																												F test to compare variances			F test to compare variances			F test to compare variances			F test to compare variances
																												F, DFn, Dfd	Infinity, 2, 2		F, DFn, Dfd	Infinity, 2, 2		F, DFn, Dfd	Infinity, 2, 2		F, DFn, Dfd	Infinity, 2, 2
																												P value	<0,0001		P value	<0,0001		P value	<0,0001		P value	<0,0001
																												P value summary	****		P value summary	****		P value summary	****		P value summary	****
																												Significantly different (P < 0.05)?	Yes		Significantly different (P < 0.05)?	Yes		Significantly different (P < 0.05)?	Yes		Significantly different (P < 0.05)?	Yes
																												Data analyzed			Data analyzed			Data analyzed			Data analyzed
																												Sample size, column O22	3		Sample size, column O22	3		Sample size, column O22	3		Sample size, column O22	3
																												Sample size, column Q22	3		Sample size, column S22	3		Sample size, column U22	3		Sample size, column W22	3

## Sheet: Fig. 4
	Fig. 4A						Fig. 4B						Fig. 4C								Fig. 4D						Fig. 4E					Table Analyzed	Fig. 4A - clh-2 mRNA levels - rnp-4 RNAi		Table Analyzed	Fig. 4B - Relative expression of clh-2 in qa901, normalized to WT under rnp-4 RNAi conditions		Table Analyzed	Fig. 4C - clh-4 mRNA levels - rnp-4 RNAi		Table Analyzed	Fig. 4C - clh-4 mRNA levels - rnp-4 RNAi		Table Analyzed	Fig. 4D - Relative expression of clh-4 in ok658, normalized to WT under rnp-4 RNAi conditions		Table Analyzed	Fig. 4E - Relative expression of clh-4 in qa901, normalized to WT under rnp-4 RNAi conditions
	Relative expression of clh-2, normalized to WT under rnp-4 RNAi conditions						Relative expression of clh-2 in qa901, normalized to NGM, under rnp-4 RNAi conditions						Relative expression of clh-4, normalized to WT under rnp-4 RNAi conditions								Relative expression of clh-4 in ok658, normalized to NGM, under rnp-4 RNAi conditions						Relative expression of clh-4 in qa901, normalized to NGM, under rnp-4 RNAi conditions
	WT		qa901				NGM		rnp-4 RNAi				WT		ok658		qa901				NGM		rnp-4 RNAi				NGM		rnp-4 RNAi			Column D9	clh-1(qa901)		Column J9	qa901 - rnp-4 RNAi		Column P9	clh-1(ok658)		Column R9	clh-1(qa901)		Column X9	clh-1(ok658) - rnp-4 RNAi		Column AD9	clh-1(qa901) - rnp-4 RNAi
Sample ID	Expression	SD	Expression	SD		Sample ID	Expression	SD	Expression	SD		Sample ID	Expression	SD	Expression	SD	Expression	SD		Sample ID	Expression	SD	Expression	SD		Sample ID	Expression	SD	Expression	SD		vs.	vs.		vs.	vs.		vs.	vs.		vs.	vs.		vs.	vs,		vs.	vs,
Biological Replicate 1	1	0.0723	1.18	0.0287		Biological Replicate 1	1	0.0336	1.47	0.0358		Biological Replicate 1	1	0.0482	0.88	0.0231	1.16	0.026		Biological Replicate 1	1	0.1299	0.48	0.0125		Biological Replicate 1	1	0.0159	2.62	0.0141		Column B9	WT		Column H9	qa901 - NGM		Column N9	WT		Column N9	WT		Column V9	clh-1(ok658) - NGM		Column AB9	clh-1(qa901) - NGM
Biological Replicate 2	1	0.0834	1.08	0.0447		Biological Replicate 2	1	0.0245	1.42	0.059		Biological Replicate 2	1	0.1142	0.98	0.1112	0.86	0.0464		Biological Replicate 2	1	0.0185	0.64	0.0727		Biological Replicate 2	1	0.0025	2.46	0.0304
Biological Replicate 3	1	0.0734	1.47	0.1059		Biological Replicate 3	1	0.0257	1.79	0.129		Biological Replicate 3	1	0.0297	1.41	0.1111	1.46	0.1059		Biological Replicate 3	1	0.0383	0.47	0.0371		Biological Replicate 3	1	0.005	2.5	0.0354		Unpaired t test			Unpaired t test			Unpaired t test			Unpaired t test			Unpaired t test			Unpaired t test
																																P value	0.1059		P value	0.0085		P value	0.6094		P value	0.4079		P value	0.001		P value	<0,0001
Mean	1		1.243			Mean	1		1.56			Mean	1		1.09		1.16			Mean	1		0.53			Mean	1		2.527			P value summary	ns		P value summary	**		P value summary	ns		P value summary	ns		P value summary	**		P value summary	****
Std. Error of Mean	0		0.117			Std. Error of Mean	0		0.1159			Std. Error of Mean	0		0.1626		0.1732			Std. Error of Mean	0		0.05508			Std. Error of Mean	0		0.04807			Significantly different (P < 0.05)?	No		Significantly different (P < 0.05)?	Yes		Significantly different (P < 0.05)?	No		Significantly different (P < 0.05)?	No		Significantly different (P < 0.05)?	Yes		Significantly different (P < 0.05)?	Yes
																																One- or two-tailed P value?	Two-tailed		One- or two-tailed P value?	Two-tailed		One- or two-tailed P value?	Two-tailed		One- or two-tailed P value?	Two-tailed		One- or two-tailed P value?	Two-tailed		One- or two-tailed P value?	Two-tailed
																																t, df	t=2.081, df=4		t, df	t=4,832, df=4		t, df	t=0.5536, df=4		t, df	t=0.9238, df=4		t, df	t=8,534, df=4		t, df	t=31,76, df=4
	Fig. 4F						Fig. 4G						Fig. 4H								Fig. 4I						Fig. 4J					How big is the difference?			How big is the difference?			How big is the difference?			How big is the difference?			How big is the difference?			How big is the difference?
	Relative expression of clh-2, normalized to WT under mag-1 RNAi conditions						Relative expression of clh-2 in qa901, normalized to NGM, under mag-1 RNAi conditions						Relative expression of clh-4, normalized to WT under mag-1 RNAi conditions								Relative expression of clh-4 in ok658, normalized to NGM, under mag-1 RNAi conditions						Relative expression of clh-4 in qa901, normalized to NGM, under mag-1 RNAi conditions					Mean of column B9	1		Mean of column H9	1		Mean of column N9	1		Mean of column N9	1		Mean of column V9	1		Mean of column AB9	1
	WT		qa901				NGM		mag-1 RNAi				WT		ok658		qa901				NGM		mag-1 RNAi				NGM		mag-1 RNAi			Mean of column D9	1.243		Mean of column J9	1.56		Mean of column P9	1.09		Mean of column R9	1.16		Mean of column X9	0.53		Mean of column AD9	2.527
Sample ID	Expression	SD	Expression	SD		Sample ID	Expression	SD	Expression	SD		Sample ID	Expression	SD	Expression	SD	Expression	SD		Sample ID	Expression	SD	Expression	SD		Sample ID	Expression	SD	Expression	SD		Difference between means (D9 - B9) ± SEM	0.2433 ± 0.1170		Difference between means (J9 - H9) ± SEM	0,5600 ± 0,1159		Difference between means (P9 - N9) ± SEM	0.09000 ± 0.1626		Difference between means (R9 - N9) ± SEM	0.1600 ± 0.1732		Difference between means (X9 - V9) ± SEM	-0,4700 ± 0,05508		Difference between means (AD9 - AB9) ± SEM	1,527 ± 0,04807
Biological Replicate 1	1	0.0945	1.27	0.0578		Biological Replicate 1	1	0.0186	3.24	0.1474		Biological Replicate 1	1	0.0365	1.2	0.0404	2.52	0.0863		Biological Replicate 1	1	0.1299	0.4	0.0133		Biological Replicate 1	1	0.0159	1.76	0.02		95% confidence interval	-0.08138 to 0.5680		95% confidence interval	0,2382 to 0,8818		95% confidence interval	-0.3614 to 0.5414		95% confidence interval	-0.3209 to 0.6409		95% confidence interval	-0,6229 to -0,3171		95% confidence interval	1,393 to 1,660
Biological Replicate 2	1	0.0241	1.57	0.1707		Biological Replicate 2	1	0.0369	2.58	0.2816		Biological Replicate 2	1	0.024	2.11	0.0585	2.43	0.0529		Biological Replicate 2	1	0.0185	0.5	0.0139		Biological Replicate 2	1	0.0025	1.92	0.0493		R squared (eta squared)	0.5198		R squared (eta squared)	0.8537		R squared (eta squared)	0.07116		R squared (eta squared)	0.1758		R squared (eta squared)	0.9479		R squared (eta squared)	0.996
Biological Replicate 3	1	0.0481	1.63	0.1201		Biological Replicate 3	1	0.0397	2.65	0.693		Biological Replicate 3	1	0.0233	1.26	0.0582	1.7	0.0594		Biological Replicate 3	1	0.0383	0.31	0.0145		Biological Replicate 3	1	0.005	1.84	0.0259
																																F test to compare variances			F test to compare variances			F test to compare variances			F test to compare variances			F test to compare variances			F test to compare variances
Mean	1		1.49			Mean	1		2.823			Mean	1		1.523		1.527			Mean	1		0.4033			Mean	1		1.84			F, DFn, Dfd	Infinity, 2, 2		F, DFn, Dfd	Infinity, 2, 2		F, DFn, Dfd	Infinity, 2, 2		F, DFn, Dfd	Infinity, 2, 2		F, DFn, Dfd	Infinity, 2, 2		F, DFn, Dfd	Infinity, 2, 2
Std. Error of Mean	0		0.1114			Std. Error of Mean	0		0.2093			Std. Error of Mean	0		0.2938		0.1674			Std. Error of Mean	0		0.05487			Std. Error of Mean	0		0.04619			P value	<0.0001		P value	<0,0001		P value	<0.0001		P value	<0.0001		P value	<0,0001		P value	<0,0001
																																P value summary	****		P value summary	****		P value summary	****		P value summary	****		P value summary	****		P value summary	****
																																Significantly different (P < 0.05)?	Yes		Significantly different (P < 0.05)?	Yes		Significantly different (P < 0.05)?	Yes		Significantly different (P < 0.05)?	Yes		Significantly different (P < 0.05)?	Yes		Significantly different (P < 0.05)?	Yes
	Fig. 4K						Fig. 4L						Fig. 4M								Fig. 4N						Fig. 4O					Data analyzed			Data analyzed			Data analyzed			Data analyzed			Data analyzed			Data analyzed
	Relative expression of clh-2, normalized to WT under eiF4AIII RNAi conditions						Relative expression of clh-2 in qa901, normalized to NGM, under eiF4AIII RNAi conditions						Relative expression of clh-4, normalized to WT under eiF4AIII RNAi conditions								Relative expression of clh-4 in ok658, normalized to NGM, under eiF4AIII RNAi conditions						Relative expression of clh-4 in qa901, normalized to NGM, under eiF4AIII RNAi conditions					Sample size, column B9	3		Sample size, column H9	3		Sample size, column N9	3		Sample size, column N9	3		Sample size, column V9	3		Sample size, column AB9	3
	WT		qa901				NGM		eiF4AIII RNAi				WT		ok658		qa901				NGM		eiF4AIII RNAi				NGM		eiF4AIII RNAi			Sample size, column D9	3		Sample size, column J9	3		Sample size, column P9	3		Sample size, column R9	3		Sample size, column X9	3		Sample size, column AD9	3
Sample ID	Expression	SD	Expression	SD		Sample ID	Expression	SD	Expression	SD		Sample ID	Expression	SD	Expression	SD	Expression	SD		Sample ID	Expression	SD	Expression	SD		Sample ID	Expression	SD	Expression	SD
Biological Replicate 1	1	0.069	1.25	0.0617		Biological Replicate 1	1	0.0186	2.92	0.1447		Biological Replicate 1	1	0.0605	0.81	0.0586	1.26	0.0527		Biological Replicate 1	1	0.1299	0.79	0.0575		Biological Replicate 1	1	0.0159	2.76	0.0516
Biological Replicate 2	1	0.0563	1.2	0.1301		Biological Replicate 2	1	0.0369	2.7	0.293		Biological Replicate 2	1	0.0953	0.89	0.0402	1.08	0.0242		Biological Replicate 2	1	0.0185	0.82	0.037		Biological Replicate 2	1	0.0025	3.5	0.0223		Table Analyzed	Fig. 4F - clh-2 mRNA levels - mag-1 RNAi		Table Analyzed	Fig. 4G - Relative expression of clh-2 in qa901, normalized to WT under mag-1 RNAi conditions		Table Analyzed	Fig. 4H - clh-4 mRNA levels - mag-1 RNAi		Table Analyzed	Fig. 4H - clh-4 mRNA levels - mag-1 RNAi		Table Analyzed	Fig. 4I - Relative expression of clh-4 in ok658, normalized to WT under mag-1 RNAi conditions		Table Analyzed	Fig. 4J - Relative expression of clh-4 in qa901, normalized to WT under mag-1 RNAi conditions
Biological Replicate 3	1	0.097	1.3	0.0643		Biological Replicate 3	1	0.0397	3.09	0.1534		Biological Replicate 3	1	0.0265	0.9	0.0214	1.12	0.0867		Biological Replicate 3	1	0.0383	0.92	0.022		Biological Replicate 3	1	0.005	2.7	0.0892
																																Column D22	clh-1(qa901)		Column J22	clh-1(qa901) - mag-1 RNAi		Column P22	clh-1(ok658)		Column R22	clh-1(qa901)		Column X22	clh-1(ok658) - mag-1 RNAi		Column AD22	clh-1(qa901) - mag-1 RNAi
Mean	1		1.25			Mean	1		2.903			Mean	1		0.8667		1.153			Mean	1		0.8433			Mean	1		2.987			vs.	vs.		vs.	vs,		vs.	vs.		vs.	vs.		vs.	vs,		vs.	vs,
Std. Error of Mean	0		0.02887			Std. Error of Mean	0		0.1129			Std. Error of Mean	0		0.02848		0.05457			Std. Error of Mean	0		0.0393			Std. Error of Mean	0		0.2573			Column B22	WT		Column H22	clh-1(qa901) - NGM		Column N22	WT		Column N22	WT		Column V22	clh-1(ok658) - NGM		Column AB22	clh-1(qa901) - NGM
																																Unpaired t test			Unpaired t test			Unpaired t test			Unpaired t test			Unpaired t test			Unpaired t test
																																P value	0.0117		P value	0.001		P value	0.1495		P value	0.0346		P value	0.0004		P value	<0,0001
	Fig. 4P						Fig. 4Q						Fig. 4R								Fig. 4S						Fig. 4T					P value summary	*		P value summary	***		P value summary	ns		P value summary	*		P value summary	***		P value summary	****
	Relative expression of clh-2, normalized to WT under smg-2 RNAi conditions						Relative expression of clh-2 in qa901, normalized to NGM, under smg-2 RNAi conditions						Relative expression of clh-4, normalized to WT under smg-2 RNAi conditions								Relative expression of clh-4 in ok658, normalized to NGM, under smg-2 RNAi conditions						Relative expression of clh-4 in qa901, normalized to NGM, under smg-2 RNAi conditions					Significantly different (P < 0.05)?	Yes		Significantly different (P < 0.05)?	Yes		Significantly different (P < 0.05)?	No		Significantly different (P < 0.05)?	Yes		Significantly different (P < 0.05)?	Yes		Significantly different (P < 0.05)?	Yes
	WT		qa901				NGM		smg-2 RNAi				WT		ok658		qa901				NGM		smg-2 RNAi				NGM		smg-2 RNAi			One- or two-tailed P value?	Two-tailed		One- or two-tailed P value?	Two-tailed		One- or two-tailed P value?	Two-tailed		One- or two-tailed P value?	Two-tailed		One- or two-tailed P value?	Two-tailed		One- or two-tailed P value?	Two-tailed
Sample ID	Expression	SD	Expression	SD		Sample ID	Expression	SD	Expression	SD		Sample ID	Expression	SD	Expression	SD	Expression	SD		Sample ID	Expression	SD	Expression	SD		Sample ID	Expression	SD	Expression	SD		t, df	t=4.400, df=4		t, df	t=8,711, df=4		t, df	t=1.781, df=4		t, df	t=3.147, df=4		t, df	t=10,87, df=4		t, df	t=18,19, df=4
Biological Replicate 1	1	0.0442	0.68	0.0178		Biological Replicate 1	1	0.0336	0.8	0.0212		Biological Replicate 1	1	0.0548	0.86	0.0346	0.83	0.033		Biological Replicate 1	1	0.1299	0.49	0.0199		Biological Replicate 1	1	0.0159	1.97	0.0189
Biological Replicate 2	1	0.1117	0.47	0.0451		Biological Replicate 2	1	0.0245	0.6	0.0574		Biological Replicate 2	1	0.0582	0.86	0.0855	1.03	0.0621		Biological Replicate 2	1	0.0185	0.38	0.0378		Biological Replicate 2	1	0.0025	2	0.0275		How big is the difference?			How big is the difference?			How big is the difference?			How big is the difference?			How big is the difference?			How big is the difference?
Biological Replicate 3	1	0.0254	0.59	0.0664		Biological Replicate 3	1	0.0257	0.87	0.0983		Biological Replicate 3	1	0.0304	1.03	0.0597	1.15	0.123		Biological Replicate 3	1	0.0383	0.32	0.0186		Biological Replicate 3	1	0.005	1.85	0.0383		Mean of column B22	1		Mean of column H22	1		Mean of column N22	1		Mean of column N22	1		Mean of column V22	1		Mean of column AB22	1
																																Mean of column D22	1.49		Mean of column J22	2.823		Mean of column P22	1.523		Mean of column R22	1.527		Mean of column X22	0.4033		Mean of column AD22	1.84
Mean	1		0.58			Mean	1		0.7567			Mean	1		0.9167		1.003			Mean	1		0.3967			Mean	1		1.94			Difference between means (D22 - B22) ± SEM	0.4900 ± 0.1114		Difference between means (J22 - H22) ± SEM	1,823 ± 0,2093		Difference between means (P22 - N22) ± SEM	0.5233 ± 0.2938		Difference between means (R22 - N22) ± SEM	0.5267 ± 0.1674		Difference between means (X22 - V22) ± SEM	-0,5967 ± 0,05487		Difference between means (AD22 - AB22) ± SEM	0,8400 ± 0,04619
Std. Error of Mean	0		0.06083			Std. Error of Mean	0		0.0809			Std. Error of Mean	0		0.05667		0.09333			Std. Error of Mean	0		0.04978			Std. Error of Mean	0		0.04583			95% confidence interval	0.1808 to 0.7992		95% confidence interval	1,242 to 2,404		95% confidence interval	-0.2925 to 1.339		95% confidence interval	0.06199 to 0.9913		95% confidence interval	-0,7490 to -0,4443		95% confidence interval	0,7118 to 0,9682
																																R squared (eta squared)	0.8288		R squared (eta squared)	0.9499		R squared (eta squared)	0.4423		R squared (eta squared)	0.7123		R squared (eta squared)	0.9673		R squared (eta squared)	0.9881
																																F test to compare variances			F test to compare variances			F test to compare variances			F test to compare variances			F test to compare variances			F test to compare variances
																																F, DFn, Dfd	Infinity, 2, 2		F, DFn, Dfd	Infinity, 2, 2		F, DFn, Dfd	Infinity, 2, 2		F, DFn, Dfd	Infinity, 2, 2		F, DFn, Dfd	Infinity, 2, 2		F, DFn, Dfd	Infinity, 2, 2
																																P value	<0.0001		P value	<0,0001		P value	<0.0001		P value	<0.0001		P value	<0,0001		P value	<0,0001
																																P value summary	****		P value summary	****		P value summary	****		P value summary	****		P value summary	****		P value summary	****
																																Significantly different (P < 0.05)?	Yes		Significantly different (P < 0.05)?	Yes		Significantly different (P < 0.05)?	Yes		Significantly different (P < 0.05)?	Yes		Significantly different (P < 0.05)?	Yes		Significantly different (P < 0.05)?	Yes
																																Data analyzed			Data analyzed			Data analyzed			Data analyzed			Data analyzed			Data analyzed
																																Sample size, column B22	3		Sample size, column H22	3		Sample size, column N22	3		Sample size, column N22	3		Sample size, column V22	3		Sample size, column AB22	3
																																Sample size, column D22	3		Sample size, column J22	3		Sample size, column P22	3		Sample size, column R22	3		Sample size, column X22	3		Sample size, column AD22	3
																																Table Analyzed	Fig. 4K - clh-2 mRNA levels - eiF4AIII RNAi		Table Analyzed	Fig. 4L - Relative expression of clh-2 in qa901, normalized to WT under eiF4AIII RNAi conditions		Table Analyzed	Fig. 4M - clh-4 mRNA levels - eiF4AIII RNAi		Table Analyzed	Fig. 4M - clh-4 mRNA levels - eiF4AIII RNAi		Table Analyzed	Fig. 4N - Relative expression of clh-4 in ok658, normalized to WT under eiF4AIII RNAi conditions		Table Analyzed	Fig. 4O - Relative expression of clh-4 in qa901, normalized to WT under eiF4AIII RNAi conditions
																																Column D35	clh-1(qa901)		Column J35	clh-1(qa901) - eiF4AIII RNAi		Column P35	clh-1(ok658)		Column R35	clh-1(qa901)		Column X35	clh-1(ok658) - eiF4AIII RNAi		Column AD35	clh-1(qa901) - eiF4AIII RNAi
																																vs.	vs,		vs.	vs,		vs.	vs,		vs.	vs,		vs.	vs,		vs.	vs,
																																Column B35	WT		Column H35	clh-1(qa901) - NGM		Column N35	WT		Column N35	WT		Column V35	clh-1(ok658) - NGM		Column AB35	clh-1(qa901) - NGM
																																Unpaired t test			Unpaired t test			Unpaired t test			Unpaired t test			Unpaired t test			Unpaired t test
																																P value	0.001		P value	<0,0001		P value	0.0094		P value	0.0483		P value	0.0163		P value	0.0015
																																P value summary	***		P value summary	****		P value summary	**		P value summary	*		P value summary	*		P value summary	**
																																Significantly different (P < 0.05)?	Yes		Significantly different (P < 0.05)?	Yes		Significantly different (P < 0.05)?	Yes		Significantly different (P < 0.05)?	Yes		Significantly different (P < 0.05)?	Yes		Significantly different (P < 0.05)?	Yes
																																One- or two-tailed P value?	Two-tailed		One- or two-tailed P value?	Two-tailed		One- or two-tailed P value?	Two-tailed		One- or two-tailed P value?	Two-tailed		One- or two-tailed P value?	Two-tailed		One- or two-tailed P value?	Two-tailed
																																t, df	t=8,660, df=4		t, df	t=16,86, df=4		t, df	t=4,682, df=4		t, df	t=2,810, df=4		t, df	t=3,986, df=4		t, df	t=7,723, df=4
																																How big is the difference?			How big is the difference?			How big is the difference?			How big is the difference?			How big is the difference?			How big is the difference?
																																Mean of column B35	1		Mean of column H35	1		Mean of column N35	1		Mean of column N35	1		Mean of column V35	1		Mean of column AB35	1
																																Mean of column D35	1.25		Mean of column J35	2.903		Mean of column P35	0.8667		Mean of column R35	1.153		Mean of column X35	0.8433		Mean of column AD35	2.987
																																Difference between means (D35 - B35) ± SEM	0,2500 ± 0,02887		Difference between means (J35 - H35) ± SEM	1,903 ± 0,1129		Difference between means (P35 - N35) ± SEM	-0,1333 ± 0,02848		Difference between means (R35 - N35) ± SEM	0,1533 ± 0,05457		Difference between means (X35 - V35) ± SEM	-0,1567 ± 0,03930		Difference between means (AD35 - AB35) ± SEM	1,987 ± 0,2573
																																95% confidence interval	0,1699 to 0,3301		95% confidence interval	1,590 to 2,217		95% confidence interval	-0,2124 to -0,05426		95% confidence interval	0,001825 to 0,3048		95% confidence interval	-0,2658 to -0,04755		95% confidence interval	1,272 to 2,701
																																R squared (eta squared)	0.9494		R squared (eta squared)	0.9861		R squared (eta squared)	0.8457		R squared (eta squared)	0.6637		R squared (eta squared)	0.7989		R squared (eta squared)	0.9371
																																F test to compare variances			F test to compare variances			F test to compare variances			F test to compare variances			F test to compare variances			F test to compare variances
																																F, DFn, Dfd	Infinity, 2, 2		F, DFn, Dfd	Infinity, 2, 2		F, DFn, Dfd	Infinity, 2, 2		F, DFn, Dfd	Infinity, 2, 2		F, DFn, Dfd	Infinity, 2, 2		F, DFn, Dfd	Infinity, 2, 2
																																P value	<0,0001		P value	<0,0001		P value	<0,0001		P value	<0,0001		P value	<0,0001		P value	<0,0001
																																P value summary	****		P value summary	****		P value summary	****		P value summary	****		P value summary	****		P value summary	****
																																Significantly different (P < 0.05)?	Yes		Significantly different (P < 0.05)?	Yes		Significantly different (P < 0.05)?	Yes		Significantly different (P < 0.05)?	Yes		Significantly different (P < 0.05)?	Yes		Significantly different (P < 0.05)?	Yes
																																Data analyzed			Data analyzed			Data analyzed			Data analyzed			Data analyzed			Data analyzed
																																Sample size, column B35	3		Sample size, column H35	3		Sample size, column N35	3		Sample size, column N35	3		Sample size, column V35	3		Sample size, column AB35	3
																																Sample size, column D35	3		Sample size, column J35	3		Sample size, column P35	3		Sample size, column R35	3		Sample size, column X35	3		Sample size, column AD35	3
																																Table Analyzed	Fig. 4P - clh-2 mRNA levels - smg-2 RNAi		Table Analyzed	Fig. 4Q - Relative expression of clh-2 in qa901, normalized to WT under smg-2 RNAi conditions		Table Analyzed	Fig. 4R - clh-4 mRNA levels - smg-2 RNAi		Table Analyzed	Fig. 4R - clh-4 mRNA levels - smg-2 RNAi		Table Analyzed	Fig. 4S - Relative expression of clh-4 in ok658, normalized to WT under smg-2 RNAi conditions		Table Analyzed	Fig. 4T - Relative expression of clh-4 in qa901, normalized to WT under smg-2 RNAi conditions
																																Column D22	clh-1(qa901)		Column J22	clh-1(qa901) - smg-2 RNAi		Column P22	clh-1(ok658)		Column R22	clh-1(qa901)		Column X22	clh-1(ok658) - smg-2 RNAi		Column AD22	clh-1(qa901) - smg-2 RNAi
																																vs.	vs.		vs.	vs,		vs.	vs.		vs.	vs.		vs.	vs,		vs.	vs,
																																Column B22	WT		Column H22	clh-1(qa901) - NGM		Column N22	WT		Column N22	WT		Column V22	clh-1(ok658) - NGM		Column AB22	clh-1(qa901) - NGM
																																Unpaired t test			Unpaired t test			Unpaired t test			Unpaired t test			Unpaired t test			Unpaired t test
																																P value	0.0023		P value	0.0396		P value	0.2154		P value	0.9732		P value	0.0003		P value	<0,0001
																																P value summary	**		P value summary	*		P value summary	ns		P value summary	ns		P value summary	***		P value summary	****
																																Significantly different (P < 0.05)?	Yes		Significantly different (P < 0.05)?	Yes		Significantly different (P < 0.05)?	No		Significantly different (P < 0.05)?	No		Significantly different (P < 0.05)?	Yes		Significantly different (P < 0.05)?	Yes
																																One- or two-tailed P value?	Two-tailed		One- or two-tailed P value?	Two-tailed		One- or two-tailed P value?	Two-tailed		One- or two-tailed P value?	Two-tailed		One- or two-tailed P value?	Two-tailed		One- or two-tailed P value?	Two-tailed
																																t, df	t=6.905, df=4		t, df	t=3,008, df=4		t, df	t=1.471, df=4		t, df	t=0.03571, df=4		t, df	t=12,12, df=4		t, df	t=20,51, df=4
																																How big is the difference?			How big is the difference?			How big is the difference?			How big is the difference?			How big is the difference?			How big is the difference?
																																Mean of column B22	1		Mean of column H22	1		Mean of column N22	1		Mean of column N22	1		Mean of column V22	1		Mean of column AB22	1
																																Mean of column D22	0.58		Mean of column J22	0.7567		Mean of column P22	0.9167		Mean of column R22	1.003		Mean of column X22	0.3967		Mean of column AD22	1.94
																																Difference between means (D22 - B22) ± SEM	-0.4200 ± 0.06083		Difference between means (J22 - H22) ± SEM	-0,2433 ± 0,08090		Difference between means (P22 - N22) ± SEM	-0.08333 ± 0.05667		Difference between means (R22 - N22) ± SEM	0.003333 ± 0.09333		Difference between means (X22 - V22) ± SEM	-0,6033 ± 0,04978		Difference between means (AD22 - AB22) ± SEM	0,9400 ± 0,04583
																																95% confidence interval	-0.5889 to -0.2511		95% confidence interval	-0,4679 to -0,01873		95% confidence interval	-0.2407 to 0.07400		95% confidence interval	-0.2558 to 0.2625		95% confidence interval	-0,7415 to -0,4651		95% confidence interval	0,8128 to 1,067
																																R squared (eta squared)	0.9226		R squared (eta squared)	0.6934		R squared (eta squared)	0.3509		R squared (eta squared)	0.0003188		R squared (eta squared)	0.9735		R squared (eta squared)	0.9906
																																F test to compare variances			F test to compare variances			F test to compare variances			F test to compare variances			F test to compare variances			F test to compare variances
																																F, DFn, Dfd	Infinity, 2, 2		F, DFn, Dfd	Infinity, 2, 2		F, DFn, Dfd	Infinity, 2, 2		F, DFn, Dfd	Infinity, 2, 2		F, DFn, Dfd	Infinity, 2, 2		F, DFn, Dfd	Infinity, 2, 2
																																P value	<0.0001		P value	<0,0001		P value	<0.0001		P value	<0.0001		P value	<0,0001		P value	<0,0001
																																P value summary	****		P value summary	****		P value summary	****		P value summary	****		P value summary	****		P value summary	****
																																Significantly different (P < 0.05)?	Yes		Significantly different (P < 0.05)?	Yes		Significantly different (P < 0.05)?	Yes		Significantly different (P < 0.05)?	Yes		Significantly different (P < 0.05)?	Yes		Significantly different (P < 0.05)?	Yes
																																Data analyzed			Data analyzed			Data analyzed			Data analyzed			Data analyzed			Data analyzed
																																Sample size, column B22	3		Sample size, column H22	3		Sample size, column N22	3		Sample size, column N22	3		Sample size, column V22	3		Sample size, column AB22	3
																																Sample size, column D22	3		Sample size, column J22	3		Sample size, column P22	3		Sample size, column R22	3		Sample size, column X22	3		Sample size, column AD22	3

## Sheet: Fig. 5
	Fig. 5A					Fig. 5B					Fig. 5C					Table Analyzed	Fig. 5A - Width/Length Ratio - rnp-4 RNAi									Table Analyzed	Fig. 5B - Width/Length Ratio - mag-1 RNAi									Table Analyzed	Fig. 5C - Width/Length Ratio - smg-2 RNAi
	Width/Length Ratio - rnp-4 RNAi					Width/Length Ratio - mag-1 RNAi					Width/Length Ratio - smg-2 RNAi					Data sets analyzed	B-E									Data sets analyzed	G-J									Data sets analyzed	L-O
	WT	clh-1 (ok658)	clh-1 (qa900)	clh-1 (qa901)		WT	clh-1 (ok658)	clh-1 (qa900)	clh-1 (qa901)		WT	clh-1 (ok658)	clh-1 (qa900)	clh-1 (qa901)
	0.063083	0.060448	0.072208	0.085244		0.061234	0.058179	0.079825	0.0703357		0.060034	0.061896	0.085008	0.067098		ANOVA summary										ANOVA summary										ANOVA summary
	0.053014	0.057942	0.079736	0.075148		0.05655	0.055198	0.080871	0.0654733		0.049931	0.054095	0.080346	0.0841		F	50.31									F	83.29									F	56.32
	0.053286	0.064212	0.072404	0.079107		0.044749	0.051565	0.08228	0.0731829		0.052063	0.052533	0.089711	0.073665		P value	<0,0001									P value	<0,0001									P value	<0,0001
	0.061074	0.063266	0.069995	0.0603		0.063745	0.051692	0.090684	0.0931862		0.059329	0.054964	0.075081	0.079117		P value summary	****									P value summary	****									P value summary	****
	0.05167	0.0651	0.069673	0.078292		0.057704	0.05507	0.075461	0.0812787		0.06168	0.060505	0.080075	0.060043		Significant diff. among means (P < 0.05)?	Yes									Significant diff. among means (P < 0.05)?	Yes									Significant diff. among means (P < 0.05)?	Yes
	0.05509	0.060862	0.075096	0.077876		0.054319	0.048124	0.073316	0.0750155		0.065965	0.058535	0.073282	0.069687		R squared	0.6681									R squared	0.7691									R squared	0.6401
	0.055459	0.056645	0.08386	0.082411		0.057126	0.056121	0.072172	0.0597913		0.056117	0.059225	0.077081	0.077057
	0.056179	0.065514	0.074681	0.093151		0.054761	0.056851	0.076146	0.0774914		0.06534	0.05676	0.080034	0.066977		Brown-Forsythe test										Brown-Forsythe test										Brown-Forsythe test
	0.052969	0.053196	0.064428	0.07491		0.057043	0.054646	0.068688	0.0623852		0.05323	0.055449	0.07677	0.081967		F (DFn, DFd)	2,206 (3, 75)									F (DFn, DFd)	3,302 (3, 75)									F (DFn, DFd)	5,331 (3, 95)
	0.050741	0.05321	0.074048	0.078339		0.059094	0.057694	0.086052	0.0721475		0.054825	0.06509	0.089244	0.073554		P value	0.0943									P value	0.0248									P value	0.0019
	0.058372	0.064017	0.07711	0.088061		0.066998	0.052452	0.075227	0.0770222		0.065439	0.060694	0.069211	0.057982		P value summary	ns									P value summary	*									P value summary	**
	0.065789	0.048413	0.079306	0.073134		0.053873	0.057287	0.078625	0.070495		0.052086	0.054507	0.078673	0.067742		Are SDs significantly different (P < 0.05)?	No									Are SDs significantly different (P < 0.05)?	Yes									Are SDs significantly different (P < 0.05)?	Yes
	0.060452	0.053731	0.102101	0.062471		0.060107	0.055534	0.079817	0.0786198		0.066278	0.056597	0.082023	0.060846
	0.063173	0.055934	0.079004	0.086834		0.061652	0.053013	0.075657	0.0826241		0.057665	0.05973	0.082454	0.062653		Bartlett's test										Bartlett's test										Bartlett's test
	0.053373	0.058114		0.089047		0.050534	0.053914	0.072628	0.0831947		0.058294	0.057446	0.091234	0.072484		Bartlett's statistic (corrected)	17.42									Bartlett's statistic (corrected)	15.94									Bartlett's statistic (corrected)	14.57
	0.053354	0.058592		0.072199		0.05197	0.057962	0.076208	0.0663056		0.065675	0.062236	0.080729	0.058056		P value	0.0006									P value	0.0012									P value	0.0022
	0.054524	0.057455		0.089198		0.061705	0.054097	0.083026	0.0721184		0.066738	0.052902	0.07219	0.073282		P value summary	***									P value summary	**									P value summary	**
	0.057914	0.057452		0.078194		0.064272		0.076721	0.0772125		0.059399	0.058605	0.071246	0.059952		Are SDs significantly different (P < 0.05)?	Yes									Are SDs significantly different (P < 0.05)?	Yes									Are SDs significantly different (P < 0.05)?	Yes
	0.061471	0.057803		0.104529		0.062548		0.075051	0.0784193		0.059766	0.061254	0.077739	0.060497
		0.060023		0.076734				0.075015	0.0824564		0.062253	0.064367	0.087207	0.063077		ANOVA table	SS	DF	MS	F (DFn, DFd)	P value					ANOVA table	SS	DF	MS	F (DFn, DFd)	P value					ANOVA table	SS	DF	MS	F (DFn, DFd)	P value
		0.05925						0.074596	0.0764007		0.056797	0.064279	0.070587	0.05363		Treatment (between columns)	0.008034	3	0.002678	F (3, 75) = 50,31	P<0,0001					Treatment (between columns)	0.007886	3	0.002629	F (3, 75) = 83,29	P<0,0001					Treatment (between columns)	0.006469	3	0.002156	F (3, 95) = 56,32	P<0,0001
		0.063852							0.0744393		0.059282		0.081866	0.071463		Residual (within columns)	0.003992	75	5.323e-05							Residual (within columns)	0.002367	75	3.156e-05							Residual (within columns)	0.003638	95	3.829e-05
		0.063238									0.057902		0.084204	0.057119		Total	0.01203	78								Total	0.01025	78								Total	0.01011	98
		0.066782									0.061507		0.068703	0.065307
		0.062552									0.064265			0.059817		Data summary										Data summary										Data summary
		0.072509									0.062808			0.078145		Number of treatments (columns)	4									Number of treatments (columns)	4									Number of treatments (columns)	4
														0.066123		Number of values (total)	79									Number of values (total)	79									Number of values (total)	99
														0.072296
																Number of families	1									Number of families	1									Number of families	1
																Number of comparisons per family	6									Number of comparisons per family	6									Number of comparisons per family	6
Mean	0.0568941	0.0600043	0.0766893	0.080259		0.0578939	0.0546705	0.077527	0.0749816		0.0597949	0.0586509	0.0793624	0.0676334		Alpha	0.05									Alpha	0.05									Alpha	0.05
Std. Error of Mean	0.00102	0.001006	0.002362	0.002273		0.001244	0.0006562	0.0011	0.00162		0.0009487	0.000826	0.001326	0.001541
																Tukey's multiple comparisons test	Mean Diff,	95,00% CI of diff,	Significant?	Summary	Adjusted P Value					Tukey's multiple comparisons test	Mean Diff,	95,00% CI of diff,	Significant?	Summary	Adjusted P Value					Tukey's multiple comparisons test	Mean Diff,	95,00% CI of diff,	Significant?	Summary	Adjusted P Value
																WT vs. clh-1(ok658)	-0.00311	-0,008896 to 0,002675	No	ns	0.4956					WT vs. clh-1(ok658)	0.003223	-0,001705 to 0,008151	No	ns	0.3213					WT vs. clh-1(ok658)	0.001144	-0,003604 to 0,005892	No	ns	0.9221
	Fig. 5D					Fig. 5E										WT vs. clh-1(qa900)	-0.0198	-0,02655 to -0,01304	Yes	****	<0,0001					WT vs. clh-1(qa900)	-0.01963	-0,02431 to -0,01496	Yes	****	<0,0001					WT vs. clh-1(qa900)	-0.01957	-0,02415 to -0,01499	Yes	****	<0,0001
	Brood size - rnp-4 RNAi					Brood size - smg-2 RNAi										WT vs. clh-1(qa901)	-0.02336	-0,02951 to -0,01722	Yes	****	<0,0001					WT vs. clh-1(qa901)	-0.01709	-0,02171 to -0,01246	Yes	****	<0,0001					WT vs. clh-1(qa901)	-0.007839	-0,01225 to -0,003431	Yes	****	<0,0001
	WT	clh-1 (ok658)	clh-1 (qa900)	clh-1 (qa901)		WT	clh-1 (ok658)	clh-1 (qa900)	clh-1 (qa901)							clh-1(ok658) vs. clh-1(qa900)	-0.01668	-0,02304 to -0,01033	Yes	****	<0,0001					clh-1(ok658) vs. clh-1(qa900)	-0.02286	-0,02767 to -0,01804	Yes	****	<0,0001					clh-1(ok658) vs. clh-1(qa900)	-0.02071	-0,02555 to -0,01588	Yes	****	<0,0001
	111	37	50	36		180	197	76	268							clh-1(ok658) vs. clh-1(qa901)	-0.02025	-0,02596 to -0,01455	Yes	****	<0,0001					clh-1(ok658) vs. clh-1(qa901)	-0.02031	-0,02508 to -0,01554	Yes	****	<0,0001					clh-1(ok658) vs. clh-1(qa901)	-0.008983	-0,01365 to -0,004311	Yes	****	<0,0001
	96	49	61	6		206	156	94	191							clh-1(qa900) vs. clh-1(qa901)	-0.00357	-0,01025 to 0,003110	No	ns	0.5008					clh-1(qa900) vs. clh-1(qa901)	0.002545	-0,001958 to 0,007049	No	ns	0.4515					clh-1(qa900) vs. clh-1(qa901)	0.01173	0,007228 to 0,01623	Yes	****	<0,0001
	124	140	28	6		230	196	55	197
	70	116	41	9		175	199	85	186							Test details	Mean 1	Mean 2	Mean Diff,	SE of diff,	n1	n2	q	DF		Test details	Mean 1	Mean 2	Mean Diff,	SE of diff,	n1	n2	q	DF		Test details	Mean 1	Mean 2	Mean Diff,	SE of diff,	n1	n2	q	DF
	94	85	32			221	185	74								WT vs. clh-1(ok658)	0.05689	0.06	-0.00311	0.002202	19	26	1.998	75		WT vs. clh-1(ok658)	0.05789	0.05467	0.003223	0.001876	19	17	2.431	75		WT vs. clh-1(ok658)	0.05979	0.05865	0.001144	0.001816	26	21	0.8911	95
	162		43			191	213	84								WT vs. clh-1(qa900)	0.05689	0.07669	-0.0198	0.00257	19	14	10.89	75		WT vs. clh-1(qa900)	0.05789	0.07753	-0.01963	0.001779	19	21	15.61	75		WT vs. clh-1(qa900)	0.05979	0.07936	-0.01957	0.001752	26	24	15.8	95
																WT vs. clh-1(qa901)	0.05689	0.08026	-0.02336	0.002337	19	20	14.14	75		WT vs. clh-1(qa901)	0.05789	0.07498	-0.01709	0.001759	19	22	13.73	75		WT vs. clh-1(qa901)	0.05979	0.06763	-0.007839	0.001685	26	28	6.578	95
Mean	109.5	85.4	42.5	14.25		200.5	191	78	210.5							clh-1(ok658) vs. clh-1(qa900)	0.06	0.07669	-0.01668	0.002418	26	14	9.757	75		clh-1(ok658) vs. clh-1(qa900)	0.05467	0.07753	-0.02286	0.001833	17	21	17.64	75		clh-1(ok658) vs. clh-1(qa900)	0.05865	0.07936	-0.02071	0.001849	21	24	15.84	95
Std. Error of Mean	12.85	19.47	4.904	7.284		9.095	7.895	5.447	19.3							clh-1(ok658) vs. clh-1(qa901)	0.06	0.08026	-0.02025	0.00217	26	20	13.2	75		clh-1(ok658) vs. clh-1(qa901)	0.05467	0.07498	-0.02031	0.001814	17	22	15.83	75		clh-1(ok658) vs. clh-1(qa901)	0.05865	0.06763	-0.008983	0.001786	21	28	7.111	95
																clh-1(qa900) vs. clh-1(qa901)	0.07669	0.08026	-0.00357	0.002542	14	20	1.986	75		clh-1(qa900) vs. clh-1(qa901)	0.07753	0.07498	0.002545	0.001714	21	22	2.1	75		clh-1(qa900) vs. clh-1(qa901)	0.07936	0.06763	0.01173	0.001721	24	28	9.636	95
																Table Analyzed	Fig. 5D - Brood size - rnp-4 RNAi									Table Analyzed	Fig. 5E - Brood size - smg-2 RNAi
																Data sets analyzed	B-E									Data sets analyzed	G-J
																ANOVA summary										ANOVA summary
																F	11.12									F	40.33
																P value	0.0003									P value	<0,0001
																P value summary	***									P value summary	****
																Significant diff. among means (P < 0.05)?	Yes									Significant diff. among means (P < 0.05)?	Yes
																R squared	0.6623									R squared	0.8705
																Brown-Forsythe test										Brown-Forsythe test
																F (DFn, DFd)	2,797 (3, 17)									F (DFn, DFd)	0,5280 (3, 18)
																P value	0.0716									P value	0.6687
																P value summary	ns									P value summary	ns
																Are SDs significantly different (P < 0.05)?	No									Are SDs significantly different (P < 0.05)?	No
																Bartlett's test										Bartlett's test
																Bartlett's statistic (corrected)	7.608									Bartlett's statistic (corrected)	4.324
																P value	0.0548									P value	0.2285
																P value summary	ns									P value summary	ns
																Are SDs significantly different (P < 0.05)?	No									Are SDs significantly different (P < 0.05)?	No
																ANOVA table	SS	DF	MS	F (DFn, DFd)	P value					ANOVA table	SS	DF	MS	F (DFn, DFd)	P value
																Treatment (between columns)	27256	3	9085	F (3, 17) = 11,12	P=0,0003					Treatment (between columns)	65274	3	21758	F (3, 18) = 40,33	P<0,0001
																Residual (within columns)	13895	17	817.4							Residual (within columns)	9711	18	539.5
																Total	41151	20								Total	74985	21
																Data summary										Data summary
																Number of treatments (columns)	4									Number of treatments (columns)	4
																Number of values (total)	21									Number of values (total)	22
																Number of families	1									Number of families	1
																Number of comparisons per family	6									Number of comparisons per family	6
																Alpha	0.05									Alpha	0.05
																Tukey's multiple comparisons test	Mean Diff,	95,00% CI of diff,	Significant?	Summary	Adjusted P Value					Tukey's multiple comparisons test	Mean Diff,	95,00% CI of diff,	Significant?	Summary	Adjusted P Value
																WT vs. clh-1(ok658)	24.1	-25,11 to 73,31	No	ns	0.5208					WT vs. clh-1(ok658)	9.5	-28,40 to 47,40	No	ns	0.8924
																WT vs. clh-1(qa900)	67	20,08 to 113,9	Yes	**	0.0041					WT vs. clh-1(qa900)	122.5	84,60 to 160,4	Yes	****	<0,0001
																WT vs. clh-1(qa901)	95.25	42,79 to 147,7	Yes	***	0.0004					WT vs. clh-1(qa901)	-10	-52,37 to 32,37	No	ns	0.9081
																clh-1(ok658) vs. clh-1(qa900)	42.9	-6,310 to 92,11	No	ns	0.0998					clh-1(ok658) vs. clh-1(qa900)	113	75,10 to 150,9	Yes	****	<0,0001
																clh-1(ok658) vs. clh-1(qa901)	71.15	16,63 to 125,7	Yes	**	0.0085					clh-1(ok658) vs. clh-1(qa901)	-19.5	-61,87 to 22,87	No	ns	0.5742
																clh-1(qa900) vs. clh-1(qa901)	28.25	-24,21 to 80,71	No	ns	0.442					clh-1(qa900) vs. clh-1(qa901)	-132.5	-174,9 to -90,13	Yes	****	<0,0001
																Test details	Mean 1	Mean 2	Mean Diff,	SE of diff,	n1	n2	q	DF		Test details	Mean 1	Mean 2	Mean Diff,	SE of diff,	n1	n2	q	DF
																WT vs. clh-1(ok658)	109.5	85.4	24.1	17.31	6	5	1.969	17		WT vs. clh-1(ok658)	200.5	191	9.5	13.41	6	6	1.002	18
																WT vs. clh-1(qa900)	109.5	42.5	67	16.51	6	6	5.74	17		WT vs. clh-1(qa900)	200.5	78	122.5	13.41	6	6	12.92	18
																WT vs. clh-1(qa901)	109.5	14.25	95.25	18.45	6	4	7.299	17		WT vs. clh-1(qa901)	200.5	210.5	-10	14.99	6	4	0.9433	18
																clh-1(ok658) vs. clh-1(qa900)	85.4	42.5	42.9	17.31	5	6	3.505	17		clh-1(ok658) vs. clh-1(qa900)	191	78	113	13.41	6	6	11.92	18
																clh-1(ok658) vs. clh-1(qa901)	85.4	14.25	71.15	19.18	5	4	5.247	17		clh-1(ok658) vs. clh-1(qa901)	191	210.5	-19.5	14.99	6	4	1.839	18
																clh-1(qa900) vs. clh-1(qa901)	42.5	14.25	28.25	18.45	6	4	2.165	17		clh-1(qa900) vs. clh-1(qa901)	78	210.5	-132.5	14.99	6	4	12.5	18

## Sheet: S1 Fig.
	S1B Fig.										S1G Fig.							Table Analyzed	S1B Fig. - clh-1 mRNA		Table Analyzed	S1B Fig. - clh-1 mRNA		Table Analyzed	S1B Fig. - clh-1 mRNA		Table Analyzed	S1C Fig. - clh-2 mRNA		Table Analyzed	S1C Fig. - clh-2 mRNA		Table Analyzed	S1C Fig. - clh-2 mRNA		Table Analyzed	S1D Fig. - clh-4 mRNA		Table Analyzed	S1D Fig. - clh-4 mRNA		Table Analyzed	S1D Fig. - clh-4 mRNA
	Relative expression of clh-1, normalized to WT										Relative expression of clh-1, normalized to WT, under ergo-1 RNAi conditions
	WT		ok658		qa900		qa901				WT		ok658		qa901			Column D9	clh-1(ok658)		Column F9	clh-1(qa900)		Column H9	clh-1(qa901)		Column D22	clh-1(ok658)		Column F22	clh-1(qa900)		Column H22	clh-1(qa901)		Column D36	clh-1(ok658)		Column F36	clh-1(qa900)		Column H36	clh-1(qa901)
Sample ID	Expression	SD	Expression	SD	Expression	SD	Expression	SD		Sample ID	Expression	SD	Expression	SD	Expression	SD		vs.	vs.		vs.	vs.		vs.	vs.		vs.	vs.		vs.	vs.		vs.	vs.		vs.	vs.		vs.	vs.		vs.	vs.
Biological Replicate 1	1	0.0232	0.26	0.0101	1.73	0.0299	0.24	0.0161		Biological Replicate 1	1	0.0844	0.75	0.0196	0.77	0.033		Column B9	WT		Column B9	WT		Column B9	WT		Column B22	WT		Column B22	WT		Column B22	WT		Column B36	WT		Column B36	WT		Column B36	WT
Biological Replicate 2	1	0.0629	0.3	0.0094	1.88	0.0472	0.3	0.0397		Biological Replicate 2	1	0.0894	0.39	0.0231	0.21	0.0127
Biological Replicate 3	1	0.0053	0.27	0.0077	2.18	0.0531	0.26	0.0098		Biological Replicate 3	1	0.0592	0.76	0.0588	0.27	0.0051		Unpaired t test			Unpaired t test			Unpaired t test			Unpaired t test			Unpaired t test			Unpaired t test			Unpaired t test			Unpaired t test			Unpaired t test
																		P value	<0.0001		P value	0.0022		P value	<0.0001		P value	0.0529		P value	0.3158		P value	0.0002		P value	0.0002		P value	0.0707		P value	0.0303
Mean	1		0.2767		1.93		0.2667			Mean	1		0.6333		0.4167			P value summary	****		P value summary	**		P value summary	****		P value summary	ns		P value summary	ns		P value summary	***		P value summary	***		P value summary	ns		P value summary	*
Std. Error of Mean	0		0.01202		0.1323		0.01764			Std. Error of Mean	0		0.1217		0.1775			Significantly different (P < 0.05)?	Yes		Significantly different (P < 0.05)?	Yes		Significantly different (P < 0.05)?	Yes		Significantly different (P < 0.05)?	No		Significantly different (P < 0.05)?	No		Significantly different (P < 0.05)?	Yes		Significantly different (P < 0.05)?	Yes		Significantly different (P < 0.05)?	No		Significantly different (P < 0.05)?	Yes
																		One- or two-tailed P value?	Two-tailed		One- or two-tailed P value?	Two-tailed		One- or two-tailed P value?	Two-tailed		One- or two-tailed P value?	Two-tailed		One- or two-tailed P value?	Two-tailed		One- or two-tailed P value?	Two-tailed		One- or two-tailed P value?	Two-tailed		One- or two-tailed P value?	Two-tailed		One- or two-tailed P value?	Two-tailed
																		t, df	t=60.18, df=4		t, df	t=7.030, df=4		t, df	t=41.58, df=4		t, df	t=2.722, df=4		t, df	t=1.146, df=4		t, df	t=13.05, df=4		t, df	t=13.89, df=4		t, df	t=2.446, df=4		t, df	t=3.286, df=4
	S1C Fig.										S1H Fig.							How big is the difference?			How big is the difference?			How big is the difference?			How big is the difference?			How big is the difference?			How big is the difference?			How big is the difference?			How big is the difference?			How big is the difference?
	Relative expression of clh-2, normalized to WT										Relative expression of clh-2, normalized to WT, under ergo-1 RNAi conditions							Mean of column B9	1		Mean of column B9	1		Mean of column B9	1		Mean of column B9	1		Mean of column B22	1		Mean of column B22	1		Mean of column B36	1		Mean of column B36	1		Mean of column B36	1
	WT		ok658		qa900		qa901				WT		qa901					Mean of column D9	0.2767		Mean of column F9	1.93		Mean of column H9	0.2667		Mean of column D9	1.11		Mean of column F22	1.07		Mean of column H22	0.6133		Mean of column D36	1.803		Mean of column F36	1.19		Mean of column H6	0.6933
Sample ID	Expression	SD	Expression	SD	Expression	SD	Expression	SD		Sample ID	Expression	SD	Expression	SD				Difference between means (D9 - B9) ± SEM	-0.7233 ± 0.01202		Difference between means (F9 - B9) ± SEM	0.9300 ± 0.1323		Difference between means (H9 - B9) ± SEM	-0.7333 ± 0.01764		Difference between means (D22 - B22) ± SEM	0.1100 ± 0.04041		Difference between means (F22 - B22) ± SEM	0.07000 ± 0.06110		Difference between means (H22 - B22) ± SEM	-0.3867 ± 0.02963		Difference between means (D36 - B36) ± SEM	0.8033 ± 0.05783		Difference between means (F36 - B36) ± SEM	0.1900 ± 0.07767		Difference between means (H36 - B36) ± SEM	-0.3067 ± 0.09333
Biological Replicate 1	1	0.0481	1.16	0.0561	1.11	0.0123	0.57	0.0106		Biological Replicate 1	1	0.0365	75.94	1.6863				95% confidence interval	-0.7567 to -0.6900		95% confidence interval	0.5627 to 1.297		95% confidence interval	-0.7823 to -0.6844		95% confidence interval	-0.002209 to 0.2222		95% confidence interval	-0.09964 to 0.2396		95% confidence interval	-0.4689 to -0.3044		95% confidence interval	0.6428 to 0.9639		95% confidence interval	-0.02566 to 0.4057		95% confidence interval	-0.5658 to -0.04753
Biological Replicate 2	1	0.0266	1.03	0.0227	0.95	0.0177	0.67	0.0247		Biological Replicate 2	1	0.0992	37.09	1.9471				R squared (eta squared)	0.9989		R squared (eta squared)	0.9251		R squared (eta squared)	0.9977		R squared (eta squared)	0.6494		R squared (eta squared)	0.2471		R squared (eta squared)	0.9771		R squared (eta squared)	0.9797		R squared (eta squared)	0.5993		R squared (eta squared)	0.7297
Biological Replicate 3	1	0.0223	1.14	0.0095	1.15	0.0195	0.6	0.0237		Biological Replicate 3	1	0.0652	110.23	5.1364
																		F test to compare variances			F test to compare variances			F test to compare variances			F test to compare variances			F test to compare variances			F test to compare variances			F test to compare variances			F test to compare variances			F test to compare variances
Mean	1		1.11		1.07		0.6133			Mean	1		74.42					F, DFn, Dfd	Infinity, 2, 2		F, DFn, Dfd	Infinity, 2, 2		F, DFn, Dfd	Infinity, 2, 2		F, DFn, Dfd	Infinity, 2, 2		F, DFn, Dfd	Infinity, 2, 2		F, DFn, Dfd	Infinity, 2, 2		F, DFn, Dfd	Infinity, 2, 2		F, DFn, Dfd	Infinity, 2, 2		F, DFn, Dfd	Infinity, 2, 2
Std. Error of Mean	0		0.04041		0.0611		0.02963			Std. Error of Mean	0		21.13					P value	<0.0001		P value	<0.0001		P value	<0.0001		P value	<0.0001		P value	<0.0001		P value	<0.0001		P value	<0.0001		P value	<0.0001		P value	<0.0001
																		P value summary	****		P value summary	****		P value summary	****		P value summary	****		P value summary	****		P value summary	****		P value summary	****		P value summary	****		P value summary	****
																		Significantly different (P < 0.05)?	Yes		Significantly different (P < 0.05)?	Yes		Significantly different (P < 0.05)?	Yes		Significantly different (P < 0.05)?	Yes		Significantly different (P < 0.05)?	Yes		Significantly different (P < 0.05)?	Yes		Significantly different (P < 0.05)?	Yes		Significantly different (P < 0.05)?	Yes		Significantly different (P < 0.05)?	Yes
																		Data analyzed			Data analyzed			Data analyzed			Data analyzed			Data analyzed			Data analyzed			Data analyzed			Data analyzed			Data analyzed
	S1D Fig.										S1I Fig.							Sample size, column B9	3		Sample size, column B9	3		Sample size, column B9	3		Sample size, column B22	3		Sample size, column B22	3		Sample size, column B22	3		Sample size, column B36	3		Sample size, column B36	3		Sample size, column B36	3
	Relative expression of clh-4, normalized to WT										Relative expression of clh-4, normalized to WT, under ergo-1 RNAi conditions							Sample size, column D9	3		Sample size, column F9	3		Sample size, column H9	3		Sample size, column D22	3		Sample size, column F2	3		Sample size, column H22	3		Sample size, column D36	3		Sample size, column F36	3		Sample size, column H36	3
	WT		ok658		qa900		qa901				WT		ok658		qa901
Sample ID	Expression	SD	Expression	SD	Expression	SD	Expression	SD		Sample ID	Expression	SD	Expression	SD	Expression	SD
Biological Replicate 1	1	0.0173	1.88	0.0235	1.15	0.0277	0.84	0.0304		Biological Replicate 1	1	0.0351	2.3	0.0831	0.8	0.0331		Table Analyzed	S1G Fig. - clh-1 mRNA - ergo-1 RNAi		Table Analyzed	S1E Fig. - clh-1 mRNA - ergo-1 RNAi		Table Analyzed	S1H Fig. - clh-2 mRNA - ergo-1 RNAi		Table Analyzed	S1I Fig. - clh-4 mRNA - ergo-1 RNAi		Table Analyzed	S1I Fig. - clh-4 mRNA - ergo-1 RNAi		Table Analyzed	S1J Fig. - ergo-1 mRNA - ergo-1 RNAi		Table Analyzed	S1J Fig. - ergo-1 mRNA - ergo-1 RNAi		Table Analyzed	S1J Fig. - ergo-1 mRNA - ergo-1 RNAi
Biological Replicate 2	1	0.0506	1.84	0.0363	1.34	0.0447	0.52	0.0107		Biological Replicate 2	1	0.1029	2.32	0.1605	0.57	0.0293
Biological Replicate 3	1	0.0267	1.69	0.0504	1.08	0.0151	0.72	0.0362		Biological Replicate 3	1	0.0406	2.1	0.1254	0.4	0.0177		Column N9	clh-1(ok658)		Column P9	clh-1(qa901)		Column N22	clh-1(qa901)		Column N36	clh-1(ok658)		Column P36	clh-1(qa901)		Column D48	WT ergo-1 RNAi		Column H48	clh-1(ok658) ergo-1 RNAi		Column L48	clh-1(qa901) ergo-1 RNAi
																		vs.	vs,		vs.	vs,		vs.	vs,		vs.	vs,		vs.	vs,		vs.	vs,		vs.	vs,		vs.	vs,
Mean	1		1.803		1.19		0.6933			Mean	1		2.24		0.59			Column L9	WT		Column L9	WT		Column L22	WT		Column L36	WT		Column L36	WT		Column B48	WT		Column F48	clh-1(ok658)		Column J48	clh-1(qa901)
Std. Error of Mean	0		0.05783		0.07767		0.09333			Std. Error of Mean	0		0.07024		0.1159
																		Unpaired t test			Unpaired t test			Unpaired t test			Unpaired t test			Unpaired t test			Unpaired t test			Unpaired t test			Unpaired t test
																		P value	0.0394		P value	0.0303		P value	0.0255		P value	<0,0001		P value	0.0241		P value	<0,0001		P value	0.0001		P value	<0,0001
	S1J Fig.																	P value summary	*		P value summary	*		P value summary	*		P value summary	****		P value summary	*		P value summary	****		P value summary	***		P value summary	****
	Relative expression of ergo-1, normalized to NGM values of each strain																	Significantly different (P < 0.05)?	Yes		Significantly different (P < 0.05)?	Yes		Significantly different (P < 0.05)?	Yes		Significantly different (P < 0.05)?	Yes		Significantly different (P < 0.05)?	Yes		Significantly different (P < 0.05)?	Yes		Significantly different (P < 0.05)?	Yes		Significantly different (P < 0.05)?	Yes
	WT - NGM		WT - ergo-1 RNAi		ok658 - NGM		ok658 - ergo-1 RNAi		qa901 - NGM		qa901 - ergo-1 RNAi							One- or two-tailed P value?	Two-tailed		One- or two-tailed P value?	Two-tailed		One- or two-tailed P value?	Two-tailed		One- or two-tailed P value?	Two-tailed		One- or two-tailed P value?	Two-tailed		One- or two-tailed P value?	Two-tailed		One- or two-tailed P value?	Two-tailed		One- or two-tailed P value?	Two-tailed
Sample ID	Expression	SD	Expression	SD	Expression	SD	Expression	SD	Expression	SD	Expression	SD						t, df	t=3,013, df=4		t, df	t=3,286, df=4		t, df	t=3,475, df=4		t, df	t=17,65, df=4		t, df	t=3,537, df=4		t, df	t=110,4, df=4		t, df	t=15,12, df=4		t, df	t=81,82, df=4
Biological Replicate 1	1	0.072	0.03	0.002	1	0.0673	0	0.0002	1	0.0301	0.04	0.0018
Biological Replicate 2	1	0.0476	0.01	0.0012	1	0.0339	0.01	0.0012	1	0.0321	0.01	0.0038						How big is the difference?			How big is the difference?			How big is the difference?			How big is the difference?			How big is the difference?			How big is the difference?			How big is the difference?			How big is the difference?
Biological Replicate 3	1	0.0524	0.04	0.0025	1	0.0252	0.19	0.0102	1	0.0315	0	0.0001						Mean of column L9	1		Mean of column L9	1		Mean of column L22	1		Mean of column L36	1		Mean of column L36	1		Mean of column B48	1		Mean of column F48	1		Mean of column J48	1
																		Mean of column N9	0.6333		Mean of column P9	0.4167		Mean of column N22	74.42		Mean of column N36	2.24		Mean of column P36	0.59		Mean of column D48	0.02667		Mean of column H48	0.06667		Mean of column L48	0.01667
Mean	1		0.02667		1		0.06667		1		0.01667							Difference between means (N9 - L9) ± SEM	-0,3667 ± 0,1217		Difference between means (P9 - L9) ± SEM	-0,5833 ± 0,1775		Difference between means (N22 - L22) ± SEM	73,42 ± 21,13		Difference between means (N36 - L36) ± SEM	1,240 ± 0,07024		Difference between means (P36 - L36) ± SEM	-0,4100 ± 0,1159		Difference between means (D48 - B48) ± SEM	-0,9733 ± 0,008819		Difference between means (H48 - F48) ± SEM	-0,9333 ± 0,06173		Difference between means (L48 - J48) ± SEM	-0,9833 ± 0,01202
Std. Error of Mean	0		0.008819		0		0.06173		0		0.01202							95% confidence interval	-0,7046 to -0,02877		95% confidence interval	-1,076 to -0,09048		95% confidence interval	14,76 to 132,1		95% confidence interval	1,045 to 1,435		95% confidence interval	-0,7318 to -0,08820		95% confidence interval	-0,9978 to -0,9488		95% confidence interval	-1,105 to -0,7619		95% confidence interval	-1,017 to -0,9500
																		R squared (eta squared)	0.6941		R squared (eta squared)	0.7297		R squared (eta squared)	0.7512		R squared (eta squared)	0.9873		R squared (eta squared)	0.7578		R squared (eta squared)	0.9997		R squared (eta squared)	0.9828		R squared (eta squared)	0.9994
																		F test to compare variances			F test to compare variances			F test to compare variances			F test to compare variances			F test to compare variances			F test to compare variances			F test to compare variances			F test to compare variances
																		F, DFn, Dfd	Infinity, 2, 2		F, DFn, Dfd	Infinity, 2, 2		F, DFn, Dfd	Infinity, 2, 2		F, DFn, Dfd	Infinity, 2, 2		F, DFn, Dfd	Infinity, 2, 2		F, DFn, Dfd	Infinity, 2, 2		F, DFn, Dfd	Infinity, 2, 2		F, DFn, Dfd	Infinity, 2, 2
																		P value	<0,0001		P value	<0,0001		P value	<0,0001		P value	<0,0001		P value	<0,0001		P value	<0,0001		P value	<0,0001		P value	<0,0001
																		P value summary	****		P value summary	****		P value summary	****		P value summary	****		P value summary	****		P value summary	****		P value summary	****		P value summary	****
																		Significantly different (P < 0.05)?	Yes		Significantly different (P < 0.05)?	Yes		Significantly different (P < 0.05)?	Yes		Significantly different (P < 0.05)?	Yes		Significantly different (P < 0.05)?	Yes		Significantly different (P < 0.05)?	Yes		Significantly different (P < 0.05)?	Yes		Significantly different (P < 0.05)?	Yes
																		Data analyzed			Data analyzed			Data analyzed			Data analyzed			Data analyzed			Data analyzed			Data analyzed			Data analyzed
																		Sample size, column L9	3		Sample size, column L9	3		Sample size, column L22	3		Sample size, column L36	3		Sample size, column L36	3		Sample size, column B48	3		Sample size, column F48	3		Sample size, column J48	3
																		Sample size, column N9	3		Sample size, column P9	3		Sample size, column N22	3		Sample size, column N36	3		Sample size, column P36	3		Sample size, column D48	3		Sample size, column H48	3		Sample size, column L48	3
	S1E Fig.										S1F Fig.							Table Analyzed	S1E Fig. - clh-2 pre-mRNA		Table Analyzed	S1F Fig. - clh-4 pre-mRNA		Table Analyzed	S1F Fig. - clh-4 pre-mRNA
	Relative expression of clh-2, normalized to WT, under ergo-1 RNAi conditions										Relative expression of clh-1, normalized to WT, under ergo-1 RNAi conditions
	WT		qa901								WT		ok658		qa901			Column D70	clh-1(qa901)		Column N70	clh-1(ok658)		Column P70	clh-1(qa901)
Sample ID	Expression	SD	Expression	SD						Sample ID	Expression	SD	Expression	SD	Expression	SD		vs.	vs,		vs.	vs,		vs.	vs,
Biological Replicate 1	1	0.2887	0.86	0.0354						Biological Replicate 1	1	0.233	1.49	0.1457	0.71	0.0691		Column B70	WT		Column L70	WT		Column L70	WT
Biological Replicate 2	1	0.1184	0.86	0.2298						Biological Replicate 2	1	0.2407	1.35	0.1162	0.84	0.0933
Biological Replicate 3	1	0.3005	0.76	0.4						Biological Replicate 3	1	0.265	1.42	0.2832	0.76	0.0795		Unpaired t test			Unpaired t test			Unpaired t test
																		P value	0.0065		P value	0.0005		P value	0.0037
Mean	1		0.8267							Mean	1		1.42		0.77			P value summary	**		P value summary	***		P value summary	**
Std. Error of Mean	0		0.03333							Std. Error of Mean	0		0.04041		0.03786			Significantly different (P < 0.05)?	Yes		Significantly different (P < 0.05)?	Yes		Significantly different (P < 0.05)?	Yes
																		One- or two-tailed P value?	Two-tailed		One- or two-tailed P value?	Two-tailed		One- or two-tailed P value?	Two-tailed
																		t, df	t=5,200, df=4		t, df	t=10,39, df=4		t, df	t=6,075, df=4
																		How big is the difference?			How big is the difference?			How big is the difference?
																		Mean of column B70	1		Mean of column L70	1		Mean of column L70	1
																		Mean of column D70	0.8267		Mean of column N70	1.42		Mean of column P70	0.77
																		Difference between means (D70 - B70) ± SEM	-0,1733 ± 0,03333		Difference between means (N70 - L70) ± SEM	0,4200 ± 0,04041		Difference between means (P70 - L70) ± SEM	-0,2300 ± 0,03786
																		95% confidence interval	-0,2659 to -0,08079		95% confidence interval	0,3078 to 0,5322		95% confidence interval	-0,3351 to -0,1249
																		R squared (eta squared)	0.8711		R squared (eta squared)	0.9643		R squared (eta squared)	0.9022
																		F test to compare variances			F test to compare variances			F test to compare variances
																		F, DFn, Dfd	Infinity, 2, 2		F, DFn, Dfd	Infinity, 2, 2		F, DFn, Dfd	Infinity, 2, 2
																		P value	<0,0001		P value	<0,0001		P value	<0,0001
																		P value summary	****		P value summary	****		P value summary	****
																		Significantly different (P < 0.05)?	Yes		Significantly different (P < 0.05)?	Yes		Significantly different (P < 0.05)?	Yes
																		Data analyzed			Data analyzed			Data analyzed
																		Sample size, column B70	3		Sample size, column L70	3		Sample size, column L70	3
																		Sample size, column D70	3		Sample size, column N70	3		Sample size, column P70	3

## Sheet: S2 Fig.
	S2A Fig.						S2B Fig.						S2C Fig.					S2D Fig.					Table Analyzed	S2A Fig. - Body Length (μm)									Table Analyzed	S2B Fig. - Body Width (μm)									Table Analyzed	S2C Fig. - Body Length (μm) - rnp-4 RNAi
	Body Length (μm)						Body Width (μm)						Body Length (μm) - rnp-4 RNAi					Body Width (μm) - rnp-4 RNAi					Data sets analyzed	B-F									Data sets analyzed	N-Q									Data sets analyzed	N-Q
	WT	clh-1 (ok658)	qa900	qa901	WT - clh-1 RNAi		WT	clh-1 (ok658)	qa900	qa901	WT - clh-1 RNAi		WT	clh-1 (ok658)	qa900	qa901		WT	clh-1 (ok658)	qa900	qa901
	1060.41	1084.74	837.568	952.901	1132.31		55.009	62.032	65.453	71.86	60.84		1011.72	1022.68	904.634	942.629		63.822	61.819	65.322	80.353		ANOVA summary										ANOVA summary										ANOVA summary
	1143.13	1089.24	908.807	917.414	1124.56		56.036	60.531	64.276	51.581	63.689		1067.54	1028.91	831.272	1007.38		56.594	59.617	66.282	75.702		F	36.59									F	20.88									F	27.44
	1008.65	1011.36	900.54	873.239	1001.35		52.345	54.562	73.029	54.785	56.933		1078.5	996.237	1058.89	668.046		57.469	63.97	76.668	52.847		P value	<0,0001									P value	<0,0001									P value	<0,0001
	1087.34	1209.71	779.48	942.407	1069.09		62.097	69.007	73.178	66.616	59.215		1080.22	998.927	798.832	877.594		65.974	63.198	55.914	52.919		P value summary	****									P value summary	****									P value summary	****
	1034.81	1162.1	813.249	971.464	1039.03		55.902	66.708	69.547	68.662	60.359		1070.75	1052.02	917.721	930.351		55.326	68.487	63.94	72.839		Significant diff. among means (P < 0.05)?	Yes									Significant diff. among means (P < 0.05)?	Yes									Significant diff. among means (P < 0.05)?	Yes
	1156.97	1050.04	952.827	1071.62	980.538		57.454	59.093	80.222	70.716	64.197		981.997	1078.31	933.852	714.415		54.098	65.628	70.129	55.636		R squared	0.4841									R squared	0.3486									R squared	0.5233
	1043.37	1165.92	991.149	1024.94	973.913		64.351	66.068	83.454	76.829	63.341		953.821	1041.73	882.689	836.832		52.898	59.009	74.022	68.964
	1099.38	1119.83	811.303	806.266	1018.72		60.11	62.37	75.529	60.458	60.168		1133.46	1086.09	919.944	826.413		63.677	71.154	68.702	76.981		Brown-Forsythe test										Brown-Forsythe test										Brown-Forsythe test
	1088.14	1079.73	921.185	942.401	1020.55		52.773	68.029	79.62	66.764	59.737		1083.16	1067.51	1004.08	878.662		57.374	56.788	64.691	65.821		F (DFn, DFd)	0,4991 (4, 156)									F (DFn, DFd)	5,434 (4, 156)									F (DFn, DFd)	6,610 (3, 75)
	1134.29	1101.35	822.737	920.227	970.766		66.483	61.221	64.911	62.789	60.229		998.142	1080.76	968.565	1102.6		50.647	57.507	71.72	86.377		P value	0.7364									P value	0.0004									P value	0.0005
	1140.48	981.127	918.821	923.277	972.797		54	55.227	70.463	63.498	60.417		1015.78	1011.8	816.251	904.977		59.293	64.773	62.941	79.693		P value summary	ns									P value summary	***									P value summary	***
	1127.99	1086.45	851.093	953.02	1029.94		54.708	56.939	62.297	72.508	58.846		1005.1	1076.12	969.99	737.341		66.125	52.098	76.926	53.925		Are SDs significantly different (P < 0.05)?	No									Are SDs significantly different (P < 0.05)?	Yes									Are SDs significantly different (P < 0.05)?	Yes
	1136.46	993.297	914	1046.43	924.632		58.694	53.814	60.289	66.616	57.408		880.826	1023.53	817.477	918.51		53.248	54.995	83.465	57.38
	1176.74	1084.86	913.928	1040.22	986.24		65.115	60.671	56.754	80.19	62.505		1044.72	1095.03	831.363	695.514		65.998	61.249	65.681	60.394		Bartlett's test										Bartlett's test										Bartlett's test
	1123.05	956.736	803.451	939.47	957.507		63.741	58.078	58.383	62.51	63.176		1103.41	1064.04		810.316		58.892	61.835		72.156		Bartlett's statistic (corrected)	1.763									Bartlett's statistic (corrected)	16.19									Bartlett's statistic (corrected)	27.81
	1124.78	1049.2	843.121	948.92	944.992		57.428	64.385	60.031	64.773	64.325		1099.55	1026.89		906.486		58.665	60.168		65.447		P value	0.7792									P value	0.0028									P value	<0,0001
	1148.11	1134.02	788.414	894.126	1036.58		57.559	64.56	64.691	60.666	62.215		1014.59	966.602		902.245		55.319	55.536		80.478		P value summary	ns									P value summary	**									P value summary	****
	1083.4	1062.4	834.965	943.936	956.537		56.886	61.4	77.891	74.685	61.493		1031.05	1008.73		852.414		59.712	57.953		66.654		Are SDs significantly different (P < 0.05)?	No									Are SDs significantly different (P < 0.05)?	Yes									Are SDs significantly different (P < 0.05)?	Yes
	1083.3	1098.64	917.621	1013.14	963.061		53.935	63.906	72.398	59.29	79.283		974.313	1053.11		584.319		59.892	60.873		61.078
	1099.24	997.587	808.648	1003.92	816.896		59.942	57.035	58.722	65.288	61.792			991.472		661.535			59.511		50.762		ANOVA table	SS	DF	MS	F (DFn, DFd)	P value					ANOVA table	SS	DF	MS	F (DFn, DFd)	P value					ANOVA table	SS	DF	MS	F (DFn, DFd)	P value
	1063.33	1024.76	896.955	1039.95			59.501	53.975	67.859	72.017				1000.15					59.259				Treatment (between columns)	678164	4	169541	F (4, 156) = 36,59	P<0,0001					Treatment (between columns)	2489	4	622.2	F (4, 156) = 20,88	P<0,0001					Treatment (between columns)	553486	3	184495	F (3, 75) = 27,44	P<0,0001
	1028.52	1103.01	904.328	975.705			59.425	56.985	70.111	62.019				959.719					61.28				Residual (within columns)	722816	156	4633							Residual (within columns)	4650	156	29.81							Residual (within columns)	504250	75	6723
	1051.47	1035.03	884.294	906.669			50.532	51.013	58.809	68.553				979.312					61.93				Total	1400981	160								Total	7139	160								Total	1057736	78
	1054.37	1026.39	904.282	914.715			61.021	58.883	62.393	60.59				1007.47					67.281
	1004.68	1089.75	748.9	844.784			59.794	63.693	67.299	59.302				984.402					61.576				Data summary										Data summary										Data summary
	986.324	1010.59	908.861				54.328	53.975	72.032					951.703					69.007				Number of treatments (columns)	5									Number of treatments (columns)	5									Number of treatments (columns)	4
	950.881	856.568	908.11				55.047	56.985	74.722														Number of values (total)	161									Number of values (total)	161									Number of values (total)	79
	1050.87	1011.44					62.62	51.013
	978.506	1074.58					52.557	58.883
	983.646	918.142					62.379	55.097															Number of families	1									Number of families	1									Number of families	1
	1016.5	909.881					58.333	55.047															Number of comparisons per family	10									Number of comparisons per family	10									Number of comparisons per family	6
	1044.9	1119.44					56.106	62.13															Alpha	0.05									Alpha	0.05									Alpha	0.05
	1068.27	1036.9					67.364	58.086
	985.738	977.281					61.91	53.341															Tukey's multiple comparisons test	Mean Diff,	95,00% CI of diff,	Significant?	Summary	Adjusted P Value					Tukey's multiple comparisons test	Mean Diff,	95,00% CI of diff,	Significant?	Summary	Adjusted P Value					Tukey's multiple comparisons test	Mean Diff,	95,00% CI of diff,	Significant?	Summary	Adjusted P Value
	962.939	1077.83					57.585	59.922															WT vs. clh-1(ok658)	13.66	-26,17 to 53,50	No	ns	0.878					WT vs. clh-1(ok658)	-1.424	-4,619 to 1,770	No	ns	0.7336					WT vs. clh-1(ok658)	7.961	-57,07 to 72,99	No	ns	0.9884
	927.323	978.596					54.681	63.924															WT vs. clh-1(qa900)	180.1	134,2 to 226,1	Yes	****	<0,0001					WT vs. clh-1(qa900)	-10.43	-14,11 to -6,744	Yes	****	<0,0001					WT vs. clh-1(qa900)	129.1	53,23 to 205,0	Yes	***	0.0002
	999.631	982.36					62.953	55.77															WT vs. clh-1(qa901)	97.64	50,59 to 144,7	Yes	****	<0,0001					WT vs. clh-1(qa901)	-7.861	-11,63 to -4,087	Yes	****	<0,0001					WT vs. clh-1(qa901)	195.2	126,1 to 264,2	Yes	****	<0,0001
	954.578	947.472					52.181	61.057															WT vs. WT - clh-1 RNAi	54.09	3,427 to 104,8	Yes	*	0.03					WT vs. WT - clh-1 RNAi	-4.127	-8,190 to -0,06311	Yes	*	0.0446					clh-1(ok658) vs. clh-1(qa900)	121.2	49,74 to 192,6	Yes	***	0.0002
	1026.14	946.418					56.59	57.084															clh-1(ok658) vs. clh-1(qa900)	166.5	120,7 to 212,2	Yes	****	<0,0001					clh-1(ok658) vs. clh-1(qa900)	-9.004	-12,67 to -5,336	Yes	****	<0,0001					clh-1(ok658) vs. clh-1(qa901)	187.2	123,1 to 251,3	Yes	****	<0,0001
	979.427	997.982					48.416	52.505															clh-1(ok658) vs. clh-1(qa901)	83.98	37,12 to 130,8	Yes	****	<0,0001					clh-1(ok658) vs. clh-1(qa901)	-6.437	-10,20 to -2,678	Yes	****	<0,0001					clh-1(qa900) vs. clh-1(qa901)	66.04	-9,037 to 141,1	No	ns	0.1046
	1094.93	1071.29					60.119	60.047															clh-1(ok658) vs. WT - clh-1 RNAi	40.43	-10,06 to 90,91	No	ns	0.1815					clh-1(ok658) vs. WT - clh-1 RNAi	-2.702	-6,752 to 1,347	No	ns	0.3534
	994.079	1021.85					57.847	61.096															clh-1(qa900) vs. clh-1(qa901)	-82.5	-134,6 to -30,35	Yes	***	0.0002					clh-1(qa900) vs. clh-1(qa901)	2.567	-1,615 to 6,749	No	ns	0.4406					Test details	Mean 1	Mean 2	Mean Diff,	SE of diff,	n1	n2
	933.707	958.33					51.775	57.237															clh-1(qa900) vs. WT - clh-1 RNAi	-126.1	-181,5 to -70,63	Yes	****	<0,0001					clh-1(qa900) vs. WT - clh-1 RNAi	6.301	1,856 to 10,75	Yes	**	0.0013					WT vs. clh-1(ok658)	1033	1025	7.961	24.75	19	26
	963.194	1026.13					59.167	60.539															clh-1(qa901) vs. WT - clh-1 RNAi	-43.55	-99,91 to 12,81	No	ns	0.2115					clh-1(qa901) vs. WT - clh-1 RNAi	3.734	-0,7861 to 8,255	No	ns	0.1569					WT vs. clh-1(qa900)	1033	904	129.1	28.88	19	14
		918.828						64.846																																			WT vs. clh-1(qa901)	1033	837.9	195.2	26.27	19	20
																							Test details	Mean 1	Mean 2	Mean Diff,	SE of diff,	n1	n2	q	DF		Test details	Mean 1	Mean 2	Mean Diff,	SE of diff,	n1	n2	q	DF		clh-1(ok658) vs. clh-1(qa900)	1025	904	121.2	27.18	26	14
																							WT vs. clh-1(ok658)	1050	1036	13.66	14.43	44	45	1.339	156		WT vs. clh-1(ok658)	57.88	59.31	-1.424	1.157	44	45	1.74	156		clh-1(ok658) vs. clh-1(qa901)	1025	837.9	187.2	24.39	26	20
																							WT vs. clh-1(qa900)	1050	869.9	180.1	16.64	44	27	15.31	156		WT vs. clh-1(qa900)	57.88	68.31	-10.43	1.335	44	27	11.05	156		clh-1(qa900) vs. clh-1(qa901)	904	837.9	66.04	28.57	14	20
Mean	1050.09	1036.43	869.95	952.446	996		57.8818	59.306	68.3097	65.7426	62.0084		1033.09	1025.13	903.969	837.929		58.6854	61.4039	69.0288	66.8203		WT vs. clh-1(qa901)	1050	952.4	97.64	17.05	44	25	8.1	156		WT vs. clh-1(qa901)	57.88	65.74	-7.861	1.367	44	25	8.13	156
Std. Error of Mean	10.16	11.09	11.41	12.95	15.57		0.6592	0.6703	1.432	1.355	1.024		14.06	8.146	21.11	28.67	15.57	1.075	0.8829	1.888	2.446		WT vs. WT - clh-1 RNAi	1050	996	54.09	18.36	44	20	4.167	156		WT vs. WT - clh-1 RNAi	57.88	62.01	-4.127	1.472	44	20	3.964	156
																							clh-1(ok658) vs. clh-1(qa900)	1036	869.9	166.5	16.57	45	27	14.21	156		clh-1(ok658) vs. clh-1(qa900)	59.31	68.31	-9.004	1.329	45	27	9.581	156
																							clh-1(ok658) vs. clh-1(qa901)	1036	952.4	83.98	16.98	45	25	6.995	156		clh-1(ok658) vs. clh-1(qa901)	59.31	65.74	-6.437	1.362	45	25	6.684	156
																							clh-1(ok658) vs. WT - clh-1 RNAi	1036	996	40.43	18.29	45	20	3.125	156		clh-1(ok658) vs. WT - clh-1 RNAi	59.31	62.01	-2.702	1.467	45	20	2.605	156
																							clh-1(qa900) vs. clh-1(qa901)	869.9	952.4	-82.5	18.89	27	25	6.175	156		clh-1(qa900) vs. clh-1(qa901)	68.31	65.74	2.567	1.515	27	25	2.396	156
	S2E Fig.						S2F Fig.						S2G Fig.					S2H Fig.					clh-1(qa900) vs. WT - clh-1 RNAi	869.9	996	-126.1	20.08	27	20	8.877	156		clh-1(qa900) vs. WT - clh-1 RNAi	68.31	62.01	6.301	1.611	27	20	5.533	156
	Body Length (μm) - mag-1 RNAi						Body Width (μm) - mag-1 RNAi						Body Length (μm) - smg-2 RNAi					Body Width (μm) - smg-2 RNAi					clh-1(qa901) vs. WT - clh-1 RNAi	952.4	996	-43.55	20.42	25	20	3.016	156		clh-1(qa901) vs. WT - clh-1 RNAi	65.74	62.01	3.734	1.638	25	20	3.224	156
	WT	clh-1 (ok658)	qa900	qa901			WT	clh-1 (ok658)	qa900	qa901			WT	clh-1 (ok658)	qa900	qa901		WT	clh-1 (ok658)	qa900	qa901
	1022.08	1089.16	843.455	742.425			62.586	63.366	67.329	52.219			974.981	995.221	826.888	953.712		58.532	61.6	70.292	63.992
	1100.19	971.78	841.249	809.093			62.216	53.64	68.033	52.974			1099.73	1004.25	816.452	842.322		54.911	54.325	65.599	70.839		Table Analyzed	S2E Fig. - Body Length (μm) - mag-1 RNAi									Table Analyzed	S2F Fig. - Body Width (μm) - mag-1 RNAi									Table Analyzed	S2G Fig. - Body Length (μm) - smg-2 RNAi
	1015.46	1103.49	775.73	1000.37			45.441	56.901	63.827	73.21			963.835	1057.83	766.493	967.803		50.18	55.571	68.763	71.293		Data sets analyzed	D-E									Data sets analyzed	H-K									Data sets analyzed	N-Q
	1011	1056.17	767.828	873.112			64.446	54.596	69.63	81.362			873.603	1048.53	869.171	945.802		51.83	57.631	65.258	74.829
	1025.08	1064.33	899.265	1015.35			59.151	58.613	67.859	82.526			1051.52	1057.96	872.771	1079.9		64.858	64.012	69.887	64.84		ANOVA summary										ANOVA summary										ANOVA summary
	1015.42	1309.19	811.229	938.033			55.156	63.003	59.476	70.367			921.108	915.916	905.424	990.567		60.761	53.613	66.351	69.03		F	52.55									F	14.35									F	25.1
	1001.06	1135.99	912.89	977.951			57.186	63.753	65.885	58.473			972.186	1027.51	847.547	991.364		54.556	60.854	65.33	76.392		P value	<0,0001									P value	<0,0001									P value	<0,0001
	1075.73	1082.77	920.849	875.659			58.908	61.556	70.119	67.856			962.509	1065.73	781.01	1007.54		62.89	60.491	62.507	67.482		P value summary	****									P value summary	****									P value summary	****
	1021.3	988.76	896.124	909.479			58.258	54.032	61.553	56.738			987.809	1054.38	911.427	853.831		52.581	58.464	69.97	69.986		Significant diff. among means (P < 0.05)?	Yes									Significant diff. among means (P < 0.05)?	Yes									Significant diff. among means (P < 0.05)?	Yes
	1052.83	1089.06	791.951	911.508			62.216	62.832	68.149	65.763			1177.59	981.347	777.451	879.74		64.561	63.876	69.383	64.708		R squared	0.6776									R squared	0.3647									R squared	0.4422
	1021.15	1058.53	919.721	952.764			68.415	55.522	69.188	73.384			1022.26	1047.01	1006.67	1104.99		66.896	63.547	69.673	64.069
	1011.17	1063.93	781.66	954.507			54.475	60.95	61.458	67.288			1217.97	994.992	923.994	1038.87		63.439	54.234	72.693	70.375		Brown-Forsythe test										Brown-Forsythe test										Brown-Forsythe test
	1052.26	976.778	872.594	941.137			63.248	54.244	69.648	73.992			983.387	1005.5	804.672	838.987		65.177	56.908	66.002	51.049		F (DFn, DFd)	1,708 (3, 75)									F (DFn, DFd)	5,589 (3, 75)									F (DFn, DFd)	2,343 (3, 95)
	1099.52	1039.88	891.752	940.839			67.787	55.127	67.467	77.736			984.594	995.102	792.077	970.09		56.777	59.437	65.31	60.779		P value	0.1725									P value	0.0016									P value	0.078
	1053.31	923.01	884.072	889.588			53.228	49.763	64.208	74.009			1150.75	1098.24	760.954	849.241		67.082	63.09	69.425	61.556		P value summary	ns									P value summary	**									P value summary	ns
	1028.8	996.45	868.334	952.333			53.467	57.756	66.174	63.145			965.187	1028.22	782.606	1029.52		63.389	63.992	63.179	59.77		Are SDs significantly different (P < 0.05)?	No									Are SDs significantly different (P < 0.05)?	Yes									Are SDs significantly different (P < 0.05)?	No
	1057.72	1085.49	765.533	905.442			65.266	58.722	63.559	65.299			995.015	1060.91	875.936	899.447		66.405	56.125	63.234	65.913
	1088.01		836.899	874.509			69.929		64.208	67.523			998.36	1092.17	885.636	1007.47		59.302	64.007	63.098	60.4		Bartlett's test										Bartlett's test										Bartlett's test
	1015.06		913.497	990.878			63.49		68.559	77.704			1015.79	991.953	805.864	996.767		60.71	60.761	62.647	60.301		Bartlett's statistic (corrected)	15.42									Bartlett's statistic (corrected)	21.94									Bartlett's statistic (corrected)	13.37
			831.86	967.493					62.402	79.776			959.731	998.591	843.032	1010.18		59.746	64.276	73.518	63.719		P value	0.0015									P value	<0,0001									P value	0.0039
			857.625	954.389					63.975	72.916			994.237	994.477	914.274	1026.18		56.47	63.924	64.536	55.034		P value summary	**									P value summary	****									P value summary	**
				922.322						68.657			1165.99		819.75	876.787		69.122		67.11	62.658		Are SDs significantly different (P < 0.05)?	Yes									Are SDs significantly different (P < 0.05)?	Yes									Are SDs significantly different (P < 0.05)?	Yes
													913.571		811.134	1115.69		52.898		68.301	63.727
													912.396		954.176	982.078		56.119		65.555	64.137		ANOVA table	SS	DF	MS	F (DFn, DFd)	P value					ANOVA table	SS	DF	MS	F (DFn, DFd)	P value					ANOVA table	SS	DF	MS	F (DFn, DFd)	P value
													888.693			1083.97		57.112			64.84		Treatment (between columns)	572721	3	190907	F (3, 75) = 52,55	P<0,0001					Treatment (between columns)	1564	3	521.3	F (3, 75) = 14,35	P<0,0001					Treatment (between columns)	437903	3	145968	F (3, 95) = 25,10	P<0,0001
													949.837			764.671		59.657			59.755		Residual (within columns)	272459	75	3633							Residual (within columns)	2724	75	36.32							Residual (within columns)	552483	95	5816
																949.58					62.789		Total	845180	78								Total	4288	78								Total	990385	98
																865.569					62.577
																							Data summary										Data summary										Data summary
																							Number of treatments (columns)	4									Number of treatments (columns)	4									Number of treatments (columns)	4
Mean	1040.38	1060.87	851.625	922.69			60.2563	57.9045	65.8431	69.2235			1003.95	1024.56	848.142	961.524		59.8447	60.0351	66.9842	64.53		Number of values (total)	79									Number of values (total)	79									Number of values (total)	99
Std. Error of Mean	7.243	20.62	11.52	13.41			1.413	1.008	0.6778	1.844			17.64	9.376	13.16	16.97	15.57	1.037	0.819	0.6452	1.038
																							Number of families	1									Number of families	1									Number of families	1
																							Number of comparisons per family	6									Number of comparisons per family	6									Number of comparisons per family	6
	S2I Fig.																						Alpha	0.05									Alpha	0.05									Alpha	0.05
	Brood Size - eiF4AIII RNAi
	WT	clh-1 (ok658)	clh-1 (qa900)	clh-1 (qa901)																			Tukey's multiple comparisons test	Mean Diff,	95,00% CI of diff,	Significant?	Summary	Adjusted P Value					Tukey's multiple comparisons test	Mean Diff,	95,00% CI of diff,	Significant?	Summary	Adjusted P Value					Tukey's multiple comparisons test	Mean Diff,	95,00% CI of diff,	Significant?	Summary	Adjusted P Value
	0	0	54	0																			WT vs. clh-1(ok658)	-20.49	-73,37 to 32,38	No	ns	0.7392					WT vs. clh-1(ok658)	2.352	-2,935 to 7,638	No	ns	0.6482					WT vs. clh-1(ok658)	-20.62	-79,13 to 37,90	No	ns	0.7935
	1	0	10	0																			WT vs. clh-1(qa900)	188.8	138,6 to 238,9	Yes	****	<0,0001					WT vs. clh-1(qa900)	-5.587	-10,60 to -0,5732	Yes	*	0.0229					WT vs. clh-1(qa900)	155.8	99,35 to 212,3	Yes	****	<0,0001
	0	0	5	1																			WT vs. clh-1(qa901)	117.7	68,09 to 167,3	Yes	****	<0,0001					WT vs. clh-1(qa901)	-8.967	-13,93 to -4,008	Yes	****	<0,0001					WT vs. clh-1(qa901)	42.42	-11,89 to 96,74	No	ns	0.1799
	0	0	32	0																			clh-1(ok658) vs. clh-1(qa900)	209.2	157,6 to 260,9	Yes	****	<0,0001					clh-1(ok658) vs. clh-1(qa900)	-7.939	-13,10 to -2,773	Yes	***	0.0007					clh-1(ok658) vs. clh-1(qa900)	176.4	116,8 to 236,0	Yes	****	<0,0001
	0	0	6	0																			clh-1(ok658) vs. clh-1(qa901)	138.2	87,04 to 189,3	Yes	****	<0,0001					clh-1(ok658) vs. clh-1(qa901)	-11.32	-16,43 to -6,206	Yes	****	<0,0001					clh-1(ok658) vs. clh-1(qa901)	63.04	5,470 to 120,6	Yes	*	0.0261
	0	0	64																				clh-1(qa900) vs. clh-1(qa901)	-71.07	-119,4 to -22,75	Yes	**	0.0013					clh-1(qa900) vs. clh-1(qa901)	-3.38	-8,211 to 1,450	No	ns	0.2636					clh-1(qa900) vs. clh-1(qa901)	-113.4	-168,9 to -57,91	Yes	****	<0,0001
Mean	0.166667	0	28.5	0.2																			Test details	Mean 1	Mean 2	Mean Diff,	SE of diff,	n1	n2	q	DF		Test details	Mean 1	Mean 2	Mean Diff,	SE of diff,	n1	n2	q	DF		Test details	Mean 1	Mean 2	Mean Diff,	SE of diff,	n1	n2
Std. Error of Mean	0.1667	0	10.53	0.2																			WT vs. clh-1(ok658)	1040	1061	-20.49	20.12	19	17	1.44	75		WT vs. clh-1(ok658)	60.26	57.9	2.352	2.012	19	17	1.653	75		WT vs. clh-1(ok658)	1004	1025	-20.62	22.37	26	21
																							WT vs. clh-1(qa900)	1040	851.6	188.8	19.08	19	21	13.99	75		WT vs. clh-1(qa900)	60.26	65.84	-5.587	1.908	19	21	4.141	75		WT vs. clh-1(qa900)	1004	848.1	155.8	21.59	26	24
																							WT vs. clh-1(qa901)	1040	922.7	117.7	18.88	19	22	8.817	75		WT vs. clh-1(qa901)	60.26	69.22	-8.967	1.887	19	22	6.719	75		WT vs. clh-1(qa901)	1004	961.5	42.42	20.77	26	28
																							clh-1(ok658) vs. clh-1(qa900)	1061	851.6	209.2	19.66	17	21	15.05	75		clh-1(ok658) vs. clh-1(qa900)	57.9	65.84	-7.939	1.966	17	21	5.71	75		clh-1(ok658) vs. clh-1(qa900)	1025	848.1	176.4	22.79	21	24
																							clh-1(ok658) vs. clh-1(qa901)	1061	922.7	138.2	19.46	17	22	10.04	75		clh-1(ok658) vs. clh-1(qa901)	57.9	69.22	-11.32	1.946	17	22	8.226	75		clh-1(ok658) vs. clh-1(qa901)	1025	961.5	63.04	22.01	21	28
																							clh-1(qa900) vs. clh-1(qa901)	851.6	922.7	-71.07	18.39	21	22	5.466	75		clh-1(qa900) vs. clh-1(qa901)	65.84	69.22	-3.38	1.839	21	22	2.6	75		clh-1(qa900) vs. clh-1(qa901)	848.1	961.5	-113.4	21.21	24	28
																							Table Analyzed	S2I Fig. - Brood size - eiF4AIII RNAi
																							Data sets analyzed	D-E
																							ANOVA summary
																							F	6.805
																							P value	0.0026
																							P value summary	**
																							Significant diff. among means (P < 0.05)?	Yes
																							R squared	0.5179
																							Brown-Forsythe test
																							F (DFn, DFd)	14,44 (3, 19)
																							P value	<0,0001
																							P value summary	****
																							Are SDs significantly different (P < 0.05)?	Yes
																							Bartlett's test
																							Bartlett's statistic (corrected)
																							P value
																							P value summary
																							Are SDs significantly different (P < 0.05)?
																							ANOVA table	SS	DF	MS	F (DFn, DFd)	P value
																							Treatment (between columns)	3573	3	1191	F (3, 19) = 6,805	P=0,0026
																							Residual (within columns)	3325	19	175
																							Total	6898	22
																							Data summary
																							Number of treatments (columns)	4
																							Number of values (total)	23
																							Number of families	1
																							Number of comparisons per family	6
																							Alpha	0.05
																							Tukey's multiple comparisons test	Mean Diff,	95,00% CI of diff,	Significant?	Summary	Adjusted P Value
																							WT vs. clh-1(ok658)	0.1667	-21,31 to 21,64	No	ns	>0,9999
																							WT vs. clh-1(qa900)	-28.33	-49,81 to -6,857	Yes	**	0.0074
																							WT vs. clh-1(qa901)	-0.03333	-22,56 to 22,49	No	ns	>0,9999
																							clh-1(ok658) vs. clh-1(qa900)	-28.5	-49,98 to -7,024	Yes	**	0.0071
																							clh-1(ok658) vs. clh-1(qa901)	-0.2	-22,72 to 22,32	No	ns	>0,9999
																							clh-1(qa900) vs. clh-1(qa901)	28.3	5,776 to 50,82	Yes	*	0.0109
																							Test details	Mean 1	Mean 2	Mean Diff,	SE of diff,	n1	n2	q	DF
																							WT vs. clh-1(ok658)	0.1667	0	0.1667	7.638	6	6	0.03086	19
																							WT vs. clh-1(qa900)	0.1667	28.5	-28.33	7.638	6	6	5.246	19
																							WT vs. clh-1(qa901)	0.1667	0.2	-0.03333	8.011	6	5	0.005885	19
																							clh-1(ok658) vs. clh-1(qa900)	0	28.5	-28.5	7.638	6	6	5.277	19
																							clh-1(ok658) vs. clh-1(qa901)	0	0.2	-0.2	8.011	6	5	0.03531	19
																							clh-1(qa900) vs. clh-1(qa901)	28.5	0.2	28.3	8.011	6	5	4.996	19
[truncated: 11 more columns]

## Sheet: S3 Fig.
	S3A Fig.										S3B Fig.										S3C Fig.													Table Analyzed	S3A Fig. - clh-3 mRNA levels - rnp-4 RNAi		Table Analyzed	S3A Fig. - clh-3 mRNA levels - rnp-4 RNAi		Table Analyzed	S3B Fig. - clh-5 mRNA levels - rnp-4 RNAi		Table Analyzed	S3B Fig. - clh-5 mRNA levels - rnp-4 RNAi		Table Analyzed	S3C Fig. - clh-6 mRNA levels - rnp-4 RNAi		Table Analyzed
	Relative expression of clh-3, normalized to WT under rnp-4 RNAi conditions										Relative expression of clh-5, normalized to WT under rnp-4 RNAi conditions										Relative expression of clh-6, normalized to WT under rnp-4 RNAi conditions
	WT		ok658		qa901						WT		ok658		qa901						WT		ok658		qa901									Column D9	clh-1(ok658)		Column F9	clh-1(qa901)		Column N9	clh-1(ok658)		Column P9	clh-1(qa901)		Column X9	clh-1(ok658)		Column Z9
Sample ID	Expression	SD	Expression	SD	Expression	SD				Sample ID	Expression	SD	Expression	SD	Expression	SD				Sample ID	Expression	SD	Expression	SD	Expression	SD								vs.	vs,		vs.	vs,		vs.	vs,		vs.	vs,		vs.	vs,		vs.
Biological Replicate 1	1	0.058	1.12	0.0251	0.93	0.0232				Biological Replicate 1	1	0.0671	0.82	0.1941	1.15	0.0795				Biological Replicate 1	1	0.0709	1.2	0.0804	1.23	0.0793								Column B9	WT		Column B9	WT		Column L9	WT		Column L9	WT		Column V9	WT		Column V9
Biological Replicate 2	1	0.0834	0.97	0.0684	0.86	0.0563				Biological Replicate 2	1	0.0921	0.97	0.074	0.97	0.0518				Biological Replicate 2	1	0.0903	0.96	0.0631	1.06	0.0606
Biological Replicate 3	1	0.0274	1.27	0.0732	1.11	0.0418				Biological Replicate 3	1	0.0211	0.97	0.0611	0.87	0.0172				Biological Replicate 3	1	0.045	1.18	0.0417	0.92	0.055								Unpaired t test			Unpaired t test			Unpaired t test			Unpaired t test			Unpaired t test			Unpaired t test
																																		P value	0.2381		P value	0.6776		P value	0.1848		P value	0.9695		P value	0.2145		P value
Mean	1		1.12		0.9667					Mean	1		0.92		0.9967					Mean	1		1.113		1.07									P value summary	ns		P value summary	ns		P value summary	ns		P value summary	ns		P value summary	ns		P value summary
Std. Error of Mean	0		0.0866		0.07446					Std. Error of Mean	0		0.05		0.08192					Std. Error of Mean	0		0.07688		0.08963									Significantly different (P < 0.05)?	No		Significantly different (P < 0.05)?	No		Significantly different (P < 0.05)?	No		Significantly different (P < 0.05)?	No		Significantly different (P < 0.05)?	No		Significantly different (P < 0.05)?
																																		One- or two-tailed P value?	Two-tailed		One- or two-tailed P value?	Two-tailed		One- or two-tailed P value?	Two-tailed		One- or two-tailed P value?	Two-tailed		One- or two-tailed P value?	Two-tailed		One- or two-tailed P value?
																																		t, df	t=1,386, df=4		t, df	t=0,4477, df=4		t, df	t=1,600, df=4		t, df	t=0,04069, df=4		t, df	t=1,474, df=4		t, df
	S3D Fig.										S3E Fig.										S3F Fig.													How big is the difference?			How big is the difference?			How big is the difference?			How big is the difference?			How big is the difference?			How big is the difference?
	Relative expression of clh-1, normalized to WT under rnp-4 RNAi conditions										Relative expression of clh-1, normalized to NGM, under rnp-4 RNAi conditions										Relative expression of rnp-4, normalized to NGM values of each strain													Mean of column B9	1		Mean of column B9	1		Mean of column L9	1		Mean of column L9	1		Mean of column V9	1		Mean of column V9
	WT		ok658		qa901						ok658 - NGM		ok658 - rnp-4 RNAi		qa901		qa901 - rnp-4 RNAi				WT - NGM		WT - rnp-4 RNAi		ok658 - NGM		ok658 - rnp-4 RNAi		qa901 - NGM		qa901 - rnp-4RNAi			Mean of column D9	1.12		Mean of column F9	0.9667		Mean of column N9	0.92		Mean of column P9	0.9967		Mean of column X9	1.113		Mean of column Z9
Sample ID	Expression	SD	Expression	SD	Expression	SD				Sample ID	Expression	SD	Expression	SD	Expression	SD	Expression	SD		Sample ID	Expression	SD	Expression	SD	Expression	SD	Expression	SD	Expression	SD	Expression	SD		Difference between means (D9 - B9) ± SEM	0,1200 ± 0,08660		Difference between means (F9 - B9) ± SEM	-0,03333 ± 0,07446		Difference between means (N9 - L9) ± SEM	-0,08000 ± 0,05000		Difference between means (P9 - L9) ± SEM	-0,003333 ± 0,08192		Difference between means (X9 - V9) ± SEM	0,1133 ± 0,07688		Difference between means (Z9 - V9) ± SEM
Biological Replicate 1	1	0.0528	0.25	0.007	0.47	0.0066				Biological Replicate 1	1	0.0459	0.94	0.0268	1	0.0131	3.46	0.0253		Biological Replicate 1	1	0.1371	0.04	0.0149	1	0.0538	0.09	0.0168	1	0.0234	0.01	0.0015		95% confidence interval	-0,1204 to 0,3604		95% confidence interval	-0,2401 to 0,1734		95% confidence interval	-0,2188 to 0,05882		95% confidence interval	-0,2308 to 0,2241		95% confidence interval	-0,1001 to 0,3268		95% confidence interval
Biological Replicate 2	1	0.0896	0.17	0.024	0.27	0.0144				Biological Replicate 2	1	0.0514	0.38	0.0528	1	0.0041	2.59	0.0316		Biological Replicate 2	1	0.1621	0.09	0.0104	1	0.2265	0.03	0.0156	1	0.1019	0.06	0.0011		R squared (eta squared)	0.3243		R squared (eta squared)	0.04771		R squared (eta squared)	0.3902		R squared (eta squared)	0.0004137		R squared (eta squared)	0.352		R squared (eta squared)
Biological Replicate 3	1	0.0259	0.23	0.009	0.38	0.0229				Biological Replicate 3	1	0.038	0.23	0.0089	1	0.0022	1.94	0.0226		Biological Replicate 3	1	0.2131	0.11	0.0083	1	0.0846	0.09	0.0081	1	0.0307	0.03	0.0006
																																		F test to compare variances			F test to compare variances			F test to compare variances			F test to compare variances			F test to compare variances			F test to compare variances
Mean	1		0.2167		0.3733					Mean	1		0.5167		1		2.663			Mean	1		0.08		1		0.07		1		0.03333			F, DFn, Dfd	Infinity, 2, 2		F, DFn, Dfd	Infinity, 2, 2		F, DFn, Dfd	Infinity, 2, 2		F, DFn, Dfd	Infinity, 2, 2		F, DFn, Dfd	Infinity, 2, 2		F, DFn, Dfd
Std. Error of Mean	0		0.02404		0.05783					Std. Error of Mean	0		0.2161		0		0.4403			Std. Error of Mean	0		0.02082		0		0.02		0		0.01453			P value	<0,0001		P value	<0,0001		P value	<0,0001		P value	<0,0001		P value	<0,0001		P value
																																		P value summary	****		P value summary	****		P value summary	****		P value summary	****		P value summary	****		P value summary
																																		Significantly different (P < 0.05)?	Yes		Significantly different (P < 0.05)?	Yes		Significantly different (P < 0.05)?	Yes		Significantly different (P < 0.05)?	Yes		Significantly different (P < 0.05)?	Yes		Significantly different (P < 0.05)?
	S3G Fig.										S3H Fig.																							Data analyzed			Data analyzed			Data analyzed			Data analyzed			Data analyzed			Data analyzed
	Relative expression of sax-3, normalized to WT under rnp-4 RNAi conditions										Relative expression of unc-89, normalized to WT under rnp-4 RNAi conditions																							Sample size, column B9	3		Sample size, column B9	3		Sample size, column L9	3		Sample size, column L9	3		Sample size, column V9	3		Sample size, column V9
	WT		unc-89								WT		unc-89																					Sample size, column D9	3		Sample size, column F9	3		Sample size, column N9	3		Sample size, column P9	3		Sample size, column X9	3		Sample size, column Z9
Sample ID	Expression	SD	Expression	SD						Sample ID	Expression	SD	Expression	SD
Biological Replicate 1	1	0.0157	0.85	0.0325						Biological Replicate 1	1	0.0101	0.41	0.0156
Biological Replicate 2	1	0.0269	0.86	0.0232						Biological Replicate 2	1	0.0194	0.32	0.0094																				Table Analyzed	S3D Fig. - clh-3 mRNA levels - rnp-4 RNAi		Table Analyzed	S3D Fig. - clh-3 mRNA levels - rnp-4 RNAi		Table Analyzed	S3E Fig. - clh-1 mRNA levels		Table Analyzed	S3E Fig. - clh-1 mRNA levels		Table Analyzed	S3F Fig. - rnp-4 mRNA levels		Table Analyzed
Biological Replicate 3	1	0.053	0.71	0.0129						Biological Replicate 3	1	0.1088	0.33	0.0044
																																		Column D22	clh-1(ok658)		Column F22	clh-1(qa901)		Column N22	clh-1(ok658) rnp-4 NRAi		Column R22	clh-1(qa901) rnp-4 NRAi		Column X22	WT rnp-4 RNAi		Column AB22
Mean	1		0.8067							Mean	1		0.3533																					vs.	vs,		vs.	vs,		vs.	vs,		vs.	vs,		vs.	vs,		vs.
Std. Error of Mean	0		0.04842							Std. Error of Mean	0		0.02848																					Column B22	WT		Column B22	WT		Column L22	clh-1(ok658)		Column P22	clh-1(qa901)		Column V22	WT		Column Z22
																																		Unpaired t test			Unpaired t test			Unpaired t test			Unpaired t test			Unpaired t test			Unpaired t test
	S3I Fig.										S3J Fig.										S3K Fig.													P value	<0.0001		P value	0.0004		P value	0.0889		P value	0.0195		P value	<0,0001		P value
	Relative expression of clh-1, normalized to WT, under ZC155.4 RNAi conditions										Relative expression of clh-2, normalized to WT, under ZC155.4 RNAi conditions										Relative expression of clh-4, normalized to WT, under ZC155.4 RNAi conditions													P value summary	****		P value summary	***		P value summary	ns		P value summary	*		P value summary	****		P value summary
	WT		ok658		qa900		qa901				WT		ok658		qa900		qa901				WT		ok658		qa900		qa901							Significantly different (P < 0.05)?	Yes		Significantly different (P < 0.05)?	Yes		Significantly different (P < 0.05)?	No		Significantly different (P < 0.05)?	Yes		Significantly different (P < 0.05)?	Yes		Significantly different (P < 0.05)?
Sample ID	Expression	SD	Expression	SD	Expression	SD	Expression	SD		Sample ID	Expression	SD	Expression	SD	Expression	SD	Expression	SD		Sample ID	Expression	SD	Expression	SD	Expression	SD	Expression	SD						One- or two-tailed P value?	Two-tailed		One- or two-tailed P value?	Two-tailed		One- or two-tailed P value?	Two-tailed		One- or two-tailed P value?	Two-tailed		One- or two-tailed P value?	Two-tailed		One- or two-tailed P value?
Biological Replicate 1	1	0.0125	0.2	0.0023	1.16	0.0202	0.31	0.0063		Biological Replicate 1	1	0.0428	1.31	0.032	0.96	0.0176	0.53	0.0194		Biological Replicate 1	1	0.0166	1.21	0.0182	1.03	0.0182	0.72	0.0168						t, df	t=32,59, df=4		t, df	t=10,84, df=4		t, df	t=2,237, df=4		t, df	t=3,778, df=4		t, df	t=44,20, df=4		t, df
Biological Replicate 2	1	0.0426	0.19	0.004	1.09	0.0231	0.33	0.0081		Biological Replicate 2	1	0.0186	1	0.0307	0.96	0.021	0.51	0.0182		Biological Replicate 2	1	0.0301	1.75	0.228	1.12	0.0265	0.52	0.0588
Biological Replicate 3	1	0.0289	0.19	0.0076	0.99	0.0159	0.26	0.0067		Biological Replicate 3	1	0.0653	1.05	0.0462	0.98	0.0207	0.59	0.0156		Biological Replicate 3	1	0.0466	1.6	0.0375	1.03	0.0208	0.5	0.0106						How big is the difference?			How big is the difference?			How big is the difference?			How big is the difference?			How big is the difference?			How big is the difference?
																																		Mean of column B22	1		Mean of column B22	1		Mean of column L22	1		Mean of column P22	1		Mean of column V22	1		Mean of column Z22
Mean	1		0.1933		1.08		0.3			Mean	1		1.12		0.9667		0.5433			Mean	1		1.52		1.06		0.58							Mean of column D22	0.2167		Mean of column F22	0.3733		Mean of column N22	0.5167		Mean of column R22	2.663		Mean of column X22	0.08		Mean of column AB22
Std. Error of Mean	0		0.003333		0.04933		0.02082			Std. Error of Mean	0		0.09609		0.006667		0.02404			Std. Error of Mean	0		0.1609		0.03		0.07024							Difference between means (D22 - B22) ± SEM	-0,7833 ± 0,02404		Difference between means (F22 - B22) ± SEM	-0,6267 ± 0,05783		Difference between means (N22 - L22) ± SEM	-0,4833 ± 0,2161		Difference between means (R22 - P22) ± SEM	1,663 ± 0,4403		Difference between means (X22 - V22) ± SEM	-0,9200 ± 0,02082		Difference between means (AB22 - Z22) ± SEM
																																		95% confidence interval	-0,8501 to -0,7166		95% confidence interval	-0,7872 to -0,4661		95% confidence interval	-1,083 to 0,1165		95% confidence interval	0,4408 to 2,886		95% confidence interval	-0,9778 to -0,8622		95% confidence interval
																																		R squared (eta squared)	0.9962		R squared (eta squared)	0.9671		R squared (eta squared)	0.5558		R squared (eta squared)	0.7811		R squared (eta squared)	0.998		R squared (eta squared)
																																		F test to compare variances			F test to compare variances			F test to compare variances			F test to compare variances			F test to compare variances			F test to compare variances
																																		F, DFn, Dfd	Infinity, 2, 2		F, DFn, Dfd	Infinity, 2, 2		F, DFn, Dfd	Infinity, 2, 2		F, DFn, Dfd	Infinity, 2, 2		F, DFn, Dfd	Infinity, 2, 2		F, DFn, Dfd
																																		P value	<0,0001		P value	<0,0001		P value	<0,0001		P value	<0,0001		P value	<0,0001		P value
																																		P value summary	****		P value summary	****		P value summary	****		P value summary	****		P value summary	****		P value summary
																																		Significantly different (P < 0.05)?	Yes		Significantly different (P < 0.05)?	Yes		Significantly different (P < 0.05)?	Yes		Significantly different (P < 0.05)?	Yes		Significantly different (P < 0.05)?	Yes		Significantly different (P < 0.05)?
																																		Data analyzed			Data analyzed			Data analyzed			Data analyzed			Data analyzed			Data analyzed
																																		Sample size, column B22	3		Sample size, column B22	3		Sample size, column L22	3		Sample size, column P22	3		Sample size, column V22	3		Sample size, column Z22
																																		Sample size, column D22	3		Sample size, column F22	3		Sample size, column N22	3		Sample size, column R22	3		Sample size, column X22	3		Sample size, column AB22
																																		Table Analyzed	S3G Fig. - sax-3 mRNA levels - rnp-4 RNAi		Table Analyzed	S3H Fig. - unc-89 mRNA levels - rnp-4 RNAi
																																		Column D35	unc-89		Column N35	unc-89
																																		vs.	vs.		vs.	vs,
																																		Column B35	WT		Column L35	WT
																																		Unpaired t test			Unpaired t test
																																		P value	0.0162		P value	0.0823
																																		P value summary	*		P value summary	ns
																																		Significantly different (P < 0.05)?	Yes		Significantly different (P < 0.05)?	No
																																		One- or two-tailed P value?	Two-tailed		One- or two-tailed P value?	Two-tailed
																																		t, df	t=3.993, df=4		t, df	t=2,307, df=4
																																		How big is the difference?			How big is the difference?
																																		Mean of column B35	1		Mean of column L35	1
																																		Mean of column D35	0.8067		Mean of column N35	1.087
																																		Difference between means (D35 - B35) ± SEM	-0.1933 ± 0.04842		Difference between means (N35 - L35) ± SEM	0,08667 ± 0,03756
																																		95% confidence interval	-0.3278 to -0.05890		95% confidence interval	-0,01763 to 0,1910
																																		R squared (eta squared)	0.7994		R squared (eta squared)	0.5709
																																		F test to compare variances			F test to compare variances
																																		F, DFn, Dfd	Infinity, 2, 2		F, DFn, Dfd	Infinity, 2, 2
																																		P value	<0.0001		P value	<0,0001
																																		P value summary	****		P value summary	****
																																		Significantly different (P < 0.05)?	Yes		Significantly different (P < 0.05)?	Yes
																																		Data analyzed			Data analyzed
																																		Sample size, column B35	3		Sample size, column L35	3
																																		Sample size, column D35	3		Sample size, column N35	3
																																		Table Analyzed	S3I Fig. - clh-1 mRNA levels - ZC155.4 RNAi		Table Analyzed	S3I Fig. - clh-1 mRNA levels - ZC155.4 RNAi		Table Analyzed	S3I Fig. - clh-1 mRNA levels - ZC155.4 RNAi		Table Analyzed	S3J Fig. - clh-2 mRNA levels - ZC155.4 RNAi		Table Analyzed	S3J Fig. - clh-2 mRNA levels - ZC155.4 RNAi		Table Analyzed
																																		Column D47	clh-1(ok658)		Column F47	clh-1(qa900)		Column H47	clh-1(qa901)		Column N47	clh-1(ok658)		Column P47	clh-1(qa900)		Column R47
																																		vs.	vs,		vs.	vs,		vs.	vs,		vs.	vs,		vs.	vs,		vs.
																																		Column B47	WT		Column B47	WT		Column B47	WT		Column L47	WT		Column L47	WT		Column L47
																																		Unpaired t test			Unpaired t test			Unpaired t test			Unpaired t test			Unpaired t test			Unpaired t test
																																		P value	<0,0001		P value	0.1802		P value	<0,0001		P value	0.2798		P value	0.0075		P value
																																		P value summary	****		P value summary	ns		P value summary	****		P value summary	ns		P value summary	**		P value summary
																																		Significantly different (P < 0.05)?	Yes		Significantly different (P < 0.05)?	No		Significantly different (P < 0.05)?	Yes		Significantly different (P < 0.05)?	No		Significantly different (P < 0.05)?	Yes		Significantly different (P < 0.05)?
																																		One- or two-tailed P value?	Two-tailed		One- or two-tailed P value?	Two-tailed		One- or two-tailed P value?	Two-tailed		One- or two-tailed P value?	Two-tailed		One- or two-tailed P value?	Two-tailed		One- or two-tailed P value?
																																		t, df	t=242,0, df=4		t, df	t=1,622, df=4		t, df	t=33,63, df=4		t, df	t=1,249, df=4		t, df	t=5,000, df=4		t, df
																																		How big is the difference?			How big is the difference?			How big is the difference?			How big is the difference?			How big is the difference?			How big is the difference?
																																		Mean of column B47	1		Mean of column B47	1		Mean of column B47	1		Mean of column L47	1		Mean of column L47	1		Mean of column L47
																																		Mean of column D47	0.1933		Mean of column F47	1.08		Mean of column H47	0.3		Mean of column N7	1.12		Mean of column P47	0.9667		Mean of column R47
																																		Difference between means (D47 - B47) ± SEM	-0,8067 ± 0,003333		Difference between means (F47 - B47) ± SEM	0,08000 ± 0,04933		Difference between means (H47 - B47) ± SEM	-0,7000 ± 0,02082		Difference between means (N47 - L47) ± SEM	0,1200 ± 0,09609		Difference between means (P47 - L47) ± SEM	-0,03333 ± 0,006667		Difference between means (R47 - L47) ± SEM
																																		95% confidence interval	-0,8159 to -0,7974		95% confidence interval	-0,05696 to 0,2170		95% confidence interval	-0,7578 to -0,6422		95% confidence interval	-0,1468 to 0,3868		95% confidence interval	-0,05184 to -0,01482		95% confidence interval
																																		R squared (eta squared)	0.9999		R squared (eta squared)	0.3967		R squared (eta squared)	0.9965		R squared (eta squared)	0.2805		R squared (eta squared)	0.8621		R squared (eta squared)
																																		F test to compare variances			F test to compare variances			F test to compare variances			F test to compare variances			F test to compare variances			F test to compare variances
																																		F, DFn, Dfd	Infinity, 2, 2		F, DFn, Dfd	Infinity, 2, 2		F, DFn, Dfd	Infinity, 2, 2		F, DFn, Dfd	Infinity, 2, 2		F, DFn, Dfd	Infinity, 2, 2		F, DFn, Dfd
																																		P value	<0,0001		P value	<0,0001		P value	<0,0001		P value	<0,0001		P value	<0,0001		P value
																																		P value summary	****		P value summary	****		P value summary	****		P value summary	****		P value summary	****		P value summary
																																		Significantly different (P < 0.05)?	Yes		Significantly different (P < 0.05)?	Yes		Significantly different (P < 0.05)?	Yes		Significantly different (P < 0.05)?	Yes		Significantly different (P < 0.05)?	Yes		Significantly different (P < 0.05)?
																																		Data analyzed			Data analyzed			Data analyzed			Data analyzed			Data analyzed			Data analyzed
																																		Sample size, column B47	3		Sample size, column B47	3		Sample size, column B47	3		Sample size, column L47	3		Sample size, column L47	3		Sample size, column L47
																																		Sample size, column D47	3		Sample size, column F47	3		Sample size, column H47	3		Sample size, column N47	3		Sample size, column P47	3		Sample size, column R47
[truncated: 7 more columns]

## Sheet: S4 Fig.
	S4A Fig.										S4B Fig.										S4C Fig.														S4D Fig.					Table Analyzed	S4A Fig. - clh-1 mRNA levels - mag-1 RNAi		Table Analyzed	S4A Fig. - clh-1 mRNA levels - mag-1 RNAi		Table Analyzed	S4B Fig. - clh-1 mRNA levels		Table Analyzed
	Relative expression of clh-1, normalized to WT under mag-1 RNAi conditions										Relative expression of clh-1, normalized to NGM, under mag-1 RNAi conditions										Relative expression of rnp-4, normalized to NGM values of each strain														Relative expression of sax-3, normalized to WT under mag-1 RNAi conditions
	WT		ok658		qa901						ok658 - NGM		ok658 - mag-1 RNAi		qa901		qa901 - mag-1 RNAi				WT - NGM		WT - mag-1 RNAi		ok658 - NGM		ok658 - mag-1 RNAi		qa901 - NGM		qa901 - mag-1 RNAi				WT		unc-89			Column D9	clh-1(ok658)		Column F9	clh-1(qa901)		Column N9	clh-1(ok658) mag-1 NRAi		Column R9
Sample ID	Expression	SD	Expression	SD	Expression	SD				Sample ID	Expression	SD	Expression	SD	Expression	SD	Expression	SD		Sample ID	Expression	SD	Expression	SD	Expression	SD	Expression	SD	Expression	SD	Expression	SD		Sample ID	Expression	SD	Expression	SD		vs.	vs,		vs.	vs,		vs.	vs,		vs.
Biological Replicate 1	1	0.0292	0.21	0.007	0.28	0.0102				Biological Replicate 1	1	0.0459	0.93	0.0315	1	0.0131	2.4	0.0461		Biological Replicate 1	1	0.0361	0.11	0.0073	1	0.1463	0.08	0.003	1	0.082	0.05	0.0018		Biological Replicate 1	1	0.0356	0.89	0.0303		Column B9	WT		Column B9	WT		Column L9	clh-1(ok658)		Column P9
Biological Replicate 2	1	0.0115	0.25	0.0212	0.38	0.0068				Biological Replicate 2	1	0.0514	0.48	0.0413	1	0.0041	3.27	0.0133		Biological Replicate 2	1	0.02	0.12	0.0019	1	0.059	0.1	0.0015	1	0.0223	0.07	0.0021		Biological Replicate 2	1	0.0442	1.11	0.0096
Biological Replicate 3	1	0.0144	0.18	0.0032	0.26	0.0059				Biological Replicate 3	1	0.038	0.0884	0.35	1	0.0022	2.65	0.0117		Biological Replicate 3	1	0.0174	0.11	0.0056	1	0.1206	0.06	0.0029	1	0.0525	0.05	0.0024		Biological Replicate 3	1	0.015	0.83	0.0393		Unpaired t test			Unpaired t test			Unpaired t test			Unpaired t test
																																								P value	<0,0001		P value	<0,0001		P value	0.1086		P value
Mean	1		0.2133		0.3067					Mean	1		0.4995		1		2.773			Mean	1		0.1133		1		0.08		1		0.05667			Mean	1		0.9433			P value summary	****		P value summary	****		P value summary	ns		P value summary
Std. Error of Mean	0		0.02028		0.03712					Std. Error of Mean	0		0.2431		0		0.2586			Std. Error of Mean	0		0.003333		0		0.01155		0		0.006667			Std. Error of Mean	0		0.08511			Significantly different (P < 0.05)?	Yes		Significantly different (P < 0.05)?	Yes		Significantly different (P < 0.05)?	No		Significantly different (P < 0.05)?
																																								One- or two-tailed P value?	Two-tailed		One- or two-tailed P value?	Two-tailed		One- or two-tailed P value?	Two-tailed		One- or two-tailed P value?
																																								t, df	t=38,80, df=4		t, df	t=18,68, df=4		t, df	t=2,059, df=4		t, df
	S4E Fig.										S4F Fig.										S4G Fig.																			How big is the difference?			How big is the difference?			How big is the difference?			How big is the difference?
	Relative expression of clh-1, normalized to WT under eiF4AIII RNAi conditions										Relative expression of clh-1, normalized to NGM, under eiF4AIII RNAi conditions										Relative expression of eiF4AIII, normalized to NGM values of each strain																			Mean of column B9	1		Mean of column B9	1		Mean of column L9	1		Mean of column P9
	WT		ok658		qa901						ok658 - NGM		ok658 - rnp-4 RNAi		qa901		qa901 - rnp-4 RNAi				WT - NGM		WT - rnp-4 RNAi		ok658 - NGM		ok658 - rnp-4 RNAi		qa901 - NGM		qa901 - rnp-4RNAi									Mean of column D9	0.2133		Mean of column F9	0.3067		Mean of column N9	0.4995		Mean of column R9
Sample ID	Expression	SD	Expression	SD	Expression	SD				Sample ID	Expression	SD	Expression	SD	Expression	SD	Expression	SD		Sample ID	Expression	SD	Expression	SD	Expression	SD	Expression	SD	Expression	SD	Expression	SD								Difference between means (D9 - B9) ± SEM	-0,7867 ± 0,02028		Difference between means (F9 - B9) ± SEM	-0,6933 ± 0,03712		Difference between means (N9 - L9) ± SEM	-0,5005 ± 0,2431		Difference between means (R9 - P9) ± SEM
Biological Replicate 1	1	0.0222	0.11	0.0052	0.55	0.0111				Biological Replicate 1	1	0.0459	0.6	0.0288	1	0.0131	5.78	0.0614		Biological Replicate 1	1	0.1123	0.26	0.0117	1	0.0867	0.29	0.0138	1	0.0692	0.63	0.0163								95% confidence interval	-0,8430 to -0,7304		95% confidence interval	-0,7964 to -0,5903		95% confidence interval	-1,176 to 0,1745		95% confidence interval
Biological Replicate 2	1	0.0896	0.1	0.0047	0.59	0.0278				Biological Replicate 2	1	0.0514	0.3	0.0149	1	0.0041	8.24	0.0878		Biological Replicate 2	1	0.0718	0.28	0.0224	1	0.1273	0.2	0.0154	1	0.1085	0.55	0.0121								R squared (eta squared)	0.9973		R squared (eta squared)	0.9887		R squared (eta squared)	0.5144		R squared (eta squared)
Biological Replicate 3	1	0.0327	0.11	0.0015	0.54	0.0119				Biological Replicate 3	1	0.038	0.07	0.0017	1	0.0022	6.36	0.0271		Biological Replicate 3	1	0.1227	0.28	0.0075	1	0.1273	0.22	0.0104	1	0.0231	0.56	0.0078
																																								F test to compare variances			F test to compare variances			F test to compare variances			F test to compare variances
Mean	1		0.1067		0.56					Mean	1		0.3233		1		6.793			Mean	1		0.2733		1		0.2367		1		0.58									F, DFn, Dfd	Infinity, 2, 2		F, DFn, Dfd	Infinity, 2, 2		F, DFn, Dfd	Infinity, 2, 2		F, DFn, Dfd
Std. Error of Mean	0		0.003333		0.01528					Std. Error of Mean	0		0.1534		0		0.7425			Std. Error of Mean	0		0.006667		0		0.02728		0		0.02517									P value	<0,0001		P value	<0,0001		P value	<0,0001		P value
																																								P value summary	****		P value summary	****		P value summary	****		P value summary
																																								Significantly different (P < 0.05)?	Yes		Significantly different (P < 0.05)?	Yes		Significantly different (P < 0.05)?	Yes		Significantly different (P < 0.05)?
	S4H Fig.										S4I Fig.										S4J Fig.																			Data analyzed			Data analyzed			Data analyzed			Data analyzed
	Relative expression of clh-1, normalized to WT under smg-2 RNAi conditions										Relative expression of clh-1, normalized to NGM, under smg-2 RNAi conditions										Relative expression of smg-2, normalized to NGM values of each strain																			Sample size, column B9	3		Sample size, column B9	3		Sample size, column L9	3		Sample size, column P9
	WT		ok658		qa901						ok658 - NGM		ok658 - rnp-4 RNAi		qa901		qa901 - rnp-4 RNAi				WT - NGM		WT - rnp-4 RNAi		ok658 - NGM		ok658 - rnp-4 RNAi		qa901 - NGM		qa901 - rnp-4RNAi									Sample size, column D9	3		Sample size, column F9	3		Sample size, column N9	3		Sample size, column R9
Sample ID	Expression	SD	Expression	SD	Expression	SD				Sample ID	Expression	SD	Expression	SD	Expression	SD	Expression	SD		Sample ID	Expression	SD	Expression	SD	Expression	SD	Expression	SD	Expression	SD	Expression	SD
Biological Replicate 1	1	0.0219	0.48	0.0147	0.41	0.0083				Biological Replicate 1	1	0.0101	3.5	0.028	1	0.0161	3.23	0.0157		Biological Replicate 1	1	0.0258	0.27	0.0068	1	0.0201	0.23	0.0116	1	0.0082	0.24	0.0027
Biological Replicate 2	1	0.0192	0.36	0.0108	0.34	0.0066				Biological Replicate 2	1	0.0094	1.98	0.0178	1	0.0397	1.83	0.0109		Biological Replicate 2	1	0.0164	0.45	0.0128	1	0.0155	0.24	0.0036	1	0.0164	0.34	0.0052								Table Analyzed	S4E Fig. - clh-1 mRNA levels - eiF4AIII RNAi		Table Analyzed	S4E Fig. - clh-1 mRNA levels - eiF4AIII RNAi		Table Analyzed	S4F Fig. - clh-1 mRNA levels		Table Analyzed
Biological Replicate 3	1	0.0169	0.52	0.0145	0.31	0.0062				Biological Replicate 3	1	0.0077	2.93	0.0219	1	0.0098	1.83	0.0093		Biological Replicate 3	1	0.0155	0.4	0.0157	1	0.0236	0.24	0.0374	1	0.0345	0.28	0.008
																																								Column D22	clh-1(ok658)		Column F22	clh-1(qa901)		Column N22	clh-1(ok658) eiF4AIII NRAi		Column R22
Mean	1		0.4533		0.3533					Mean	1		2.803		1		2.297			Mean	1		0.3733		1		0.2367		1		0.2867									vs.	vs,		vs.	vs,		vs.	vs,		vs.
Std. Error of Mean	0		0.04807		0.02963					Std. Error of Mean	0		0.4433		0		0.4667			Std. Error of Mean	0		0.05364		0		0.003333		0		0.02906									Column B22	WT		Column B22	WT		Column L22	clh-1(ok658)		Column P22
																																								Unpaired t test			Unpaired t test			Unpaired t test			Unpaired t test
	S4K Fig.										S4L Fig.																													P value	<0,0001		P value	<0,0001		P value	0.0116		P value
	Relative expression of sax-3, normalized to WT under smg-2 RNAi conditions										Relative expression of unc-89, normalized to WT under smg-2 RNAi conditions																													P value summary	****		P value summary	****		P value summary	*		P value summary
	WT		unc-89								WT		unc-89																											Significantly different (P < 0.05)?	Yes		Significantly different (P < 0.05)?	Yes		Significantly different (P < 0.05)?	Yes		Significantly different (P < 0.05)?
Sample ID	Expression	SD	Expression	SD						Sample ID	Expression	SD	Expression	SD																										One- or two-tailed P value?	Two-tailed		One- or two-tailed P value?	Two-tailed		One- or two-tailed P value?	Two-tailed		One- or two-tailed P value?
Biological Replicate 1	1	0.0423	0.81	0.0354						Biological Replicate 1	1	0.0305	1.15	0.0462																										t, df	t=268,0, df=4		t, df	t=28,80, df=4		t, df	t=4,410, df=4		t, df
Biological Replicate 2	1	0.0452	0.84	0.0331						Biological Replicate 2	1	0.034	1.02	0.0407
Biological Replicate 3	1	0.0151	1.21	0.0392						Biological Replicate 3	1	0.0227	1.09	0.0361																										How big is the difference?			How big is the difference?			How big is the difference?			How big is the difference?
																																								Mean of column B22	1		Mean of column B22	1		Mean of column L22	1		Mean of column P22
Mean	1		0.9533							Mean	1		1.087																											Mean of column D22	0.1067		Mean of column F22	0.56		Mean of column N22	0.3233		Mean of column R22
Std. Error of Mean	0		0.1286							Std. Error of Mean	0		0.03756																											Difference between means (D22 - B22) ± SEM	-0,8933 ± 0,003333		Difference between means (F22 - B22) ± SEM	-0,4400 ± 0,01528		Difference between means (N22 - L22) ± SEM	-0,6767 ± 0,1534		Difference between means (R22 - P22 ± SEM
																																								95% confidence interval	-0,9026 to -0,8841		95% confidence interval	-0,4824 to -0,3976		95% confidence interval	-1,103 to -0,2506		95% confidence interval
																																								R squared (eta squared)	0.9999		R squared (eta squared)	0.9952		R squared (eta squared)	0.8294		R squared (eta squared)
																																								F test to compare variances			F test to compare variances			F test to compare variances			F test to compare variances
																																								F, DFn, Dfd	Infinity, 2, 2		F, DFn, Dfd	Infinity, 2, 2		F, DFn, Dfd	Infinity, 2, 2		F, DFn, Dfd
																																								P value	<0,0001		P value	<0,0001		P value	<0,0001		P value
																																								P value summary	****		P value summary	****		P value summary	****		P value summary
																																								Significantly different (P < 0.05)?	Yes		Significantly different (P < 0.05)?	Yes		Significantly different (P < 0.05)?	Yes		Significantly different (P < 0.05)?
																																								Data analyzed			Data analyzed			Data analyzed			Data analyzed
																																								Sample size, column B22	3		Sample size, column B22	3		Sample size, column L22	3		Sample size, column P22
																																								Sample size, column D22	3		Sample size, column F22	3		Sample size, column N22	3		Sample size, column R22
																																								Table Analyzed	S4H Fig. - clh-1 mRNA levels - smg-2 RNAi		Table Analyzed	S4H Fig. - clh-1 mRNA levels - smg-2 RNAi		Table Analyzed	S4I Fig. - clh-1 mRNA levels		Table Analyzed
																																								Column D35	clh-1(ok658)		Column F35	clh-1(qa901)		Column N35	clh-1(ok658) smg-2 NRAi		Column R35
																																								vs.	vs,		vs.	vs,		vs.	vs,		vs.
																																								Column B35	WT		Column B35	WT		Column L35	clh-1(ok658)		Column P35
																																								Unpaired t test			Unpaired t test			Unpaired t test			Unpaired t test
																																								P value	0.0003		P value	<0,0001		P value	0.0153		P value
																																								P value summary	***		P value summary	****		P value summary	*		P value summary
																																								Significantly different (P < 0.05)?	Yes		Significantly different (P < 0.05)?	Yes		Significantly different (P < 0.05)?	Yes		Significantly different (P < 0.05)?
																																								One- or two-tailed P value?	Two-tailed		One- or two-tailed P value?	Two-tailed		One- or two-tailed P value?	Two-tailed		One- or two-tailed P value?
																																								t, df	t=11,37, df=4		t, df	t=21,83, df=4		t, df	t=4,068, df=4		t, df
																																								How big is the difference?			How big is the difference?			How big is the difference?			How big is the difference?
																																								Mean of column B35	1		Mean of column B35	1		Mean of column L35	1		Mean of column P35
																																								Mean of column D35	0.4533		Mean of column F35	0.3533		Mean of column N35	2.803		Mean of column R35
																																								Difference between means (D35 - B35) ± SEM	-0,5467 ± 0,04807		Difference between means (F35 - B35) ± SEM	-0,6467 ± 0,02963		Difference between means (N35 - L35) ± SEM	1,803 ± 0,4433		Difference between means (R35 - P35 ± SEM
																																								95% confidence interval	-0,6801 to -0,4132		95% confidence interval	-0,7289 to -0,5644		95% confidence interval	0,5724 to 3,034		95% confidence interval
																																								R squared (eta squared)	0.97		R squared (eta squared)	0.9917		R squared (eta squared)	0.8053		R squared (eta squared)
																																								F test to compare variances			F test to compare variances			F test to compare variances			F test to compare variances
																																								F, DFn, Dfd	Infinity, 2, 2		F, DFn, Dfd	Infinity, 2, 2		F, DFn, Dfd	Infinity, 2, 2		F, DFn, Dfd
																																								P value	<0,0001		P value	<0,0001		P value	<0,0001		P value
																																								P value summary	****		P value summary	****		P value summary	****		P value summary
																																								Significantly different (P < 0.05)?	Yes		Significantly different (P < 0.05)?	Yes		Significantly different (P < 0.05)?	Yes		Significantly different (P < 0.05)?
																																								Data analyzed			Data analyzed			Data analyzed			Data analyzed
																																								Sample size, column B35	3		Sample size, column B35	3		Sample size, column L35	3		Sample size, column P35
																																								Sample size, column D35	3		Sample size, column F35	3		Sample size, column N35	3		Sample size, column R35
																																								Table Analyzed	S4K Fig. - sax-3 mRNA levels - smg-2 RNAi		Table Analyzed	S4L Fig. - unc-89 mRNA levels - smg-2 RNAi
																																								Column D47	unc-89		Column F47	unc-89
																																								vs.	vs,		vs.	vs,
																																								Column B47	WT		Column B47	WT
																																								Unpaired t test			Unpaired t test
																																								P value	0.7351		P value	0.0823
																																								P value summary	ns		P value summary	ns
																																								Significantly different (P < 0.05)?	No		Significantly different (P < 0.05)?	No
																																								One- or two-tailed P value?	Two-tailed		One- or two-tailed P value?	Two-tailed
																																								t, df	t=0,3628, df=4		t, df	t=2,307, df=4
																																								How big is the difference?			How big is the difference?
																																								Mean of column B47	1		Mean of column B47	1
																																								Mean of column D47	0.9533		Mean of column F47	1.087
																																								Difference between means (D47 - B47) ± SEM	-0,04667 ± 0,1286		Difference between means (F47 - B47) ± SEM	0,08667 ± 0,03756
																																								95% confidence interval	-0,4038 to 0,3105		95% confidence interval	-0,01763 to 0,1910
																																								R squared (eta squared)	0.03186		R squared (eta squared)	0.5709
																																								F test to compare variances			F test to compare variances
																																								F, DFn, Dfd	Infinity, 2, 2		F, DFn, Dfd	Infinity, 2, 2
																																								P value	<0,0001		P value	<0,0001
																																								P value summary	****		P value summary	****
																																								Significantly different (P < 0.05)?	Yes		Significantly different (P < 0.05)?	Yes
																																								Data analyzed			Data analyzed
																																								Sample size, column B47	3		Sample size, column B47	3
																																								Sample size, column D47	3		Sample size, column F47	3
[truncated: 9 more columns]

## Sheet: S5 Fig.
	S5A Fig.								S5B Fig.						S5C Fig.						S5D Fig.								S5E Fig.						S5F Fig.					Table Analyzed	S5A Fig. - clh-1 mRNA levels - rnp-4 RNAi		Table Analyzed	S5A Fig. - clh-1 mRNA levels - rnp-4 RNAi		Table Analyzed	S5B Fig. - clh-2 mRNA levels - rnp-4 RNAi		Table Analyzed
	Relative expression of clh-1, normalized to WT under rnp-4 RNAi L4toYA conditions								Relative expression of clh-2, normalized to WT under rnp-4 RNAi L4toYA conditions						Relative expression of clh-2 in qa901, normalized to NGM, under rnp-4 L4toYA RNAi conditions						Relative expression of clh-4, normalized to WT under rnp-4 RNAi L4toYA conditions								Relative expression of clh-4 in ok658, normalized to NGM, under rnp-4 RNAi L4toYA conditions						Relative expression of clh-4 in qa901, normalized to NGM, under rnp-4 RNAi L4toYA conditions
	WT		ok658		qa901				WT		qa901				NGM		rnp-4 RNAi				WT		ok658		qa901				NGM		rnp-4 RNAi				NGM		rnp-4 RNAi			Column D9	clh-1(ok658)		Column F9	clh-1(qa901)		Column L9	clh-1(qa901)		Column R9
Sample ID	Expression	SD	Expression	SD	Expression	SD		Sample ID	Expression	SD	Expression	SD		Sample ID	Expression	SD	Expression	SD		Sample ID	Expression	SD	Expression	SD	Expression	SD		Sample ID	Expression	SD	Expression	SD		Sample ID	Expression	SD	Expression	SD		vs.	vs,		vs.	vs,		vs.	vs,		vs.
Biological Replicate 1	1	0.0305	0.26	0.0067	0.31	0.0161		Biological Replicate 1	1	0.0515	0.99	0.033		Biological Replicate 1	1	0.0186	1.64	0.0548		Biological Replicate 1	1	0.0251	1.16	0.0387	0.87	0.0551		Biological Replicate 1	1	0.1299	0.17	0.0077		Biological Replicate 1	1	0.0159	1.28	0.0815		Column B9	WT		Column B9	WT		Column J9	WT		Column P9
Biological Replicate 2	1	0.052	0.28	0.0199	0.38	0.0123		Biological Replicate 2	1	0.021	0.94	0.0611		Biological Replicate 2	1	0.0369	1.45	0.094		Biological Replicate 2	1	0.035	1.14	0.0788	0.78	0.0253		Biological Replicate 2	1	0.0185	0.25	0.0318		Biological Replicate 2	1	0.0025	1.88	0.0609
Biological Replicate 3	1	0.0235	0.26	0.0093	0.38	0.0158		Biological Replicate 3	1	0.1877	0.87	0.0341		Biological Replicate 3	1	0.0397	1.65	0.0648		Biological Replicate 3	1	0.0759	1.11	0.0105	0.72	0.0274		Biological Replicate 3	1	0.0383	0.25	0.0197		Biological Replicate 3	1	0.005	1.8	0.1059		Unpaired t test			Unpaired t test			Unpaired t test			Unpaired t test
																																								P value	<0,0001		P value	<0,0001		P value	0.1279		P value
Mean	1		0.2667		0.3567			Mean	1		0.9333			Mean	1		1.58			Mean	1		1.137		0.79			Mean	1		0.2233			Mean	1		1.653			P value summary	****		P value summary	****		P value summary	ns		P value summary
Std. Error of Mean	0		0.006667		0.02333			Std. Error of Mean	0		0.0348			Std. Error of Mean	0		0.06506			Std. Error of Mean	0		0.01453		0.04359			Std. Error of Mean	0		0.02667			Std. Error of Mean	0		0.1881			Significantly different (P < 0.05)?	Yes		Significantly different (P < 0.05)?	Yes		Significantly different (P < 0.05)?	No		Significantly different (P < 0.05)?
																																								One- or two-tailed P value?	Two-tailed		One- or two-tailed P value?	Two-tailed		One- or two-tailed P value?	Two-tailed		One- or two-tailed P value?
																																								t, df	t=110,0, df=4		t, df	t=27,57, df=4		t, df	t=1,916, df=4		t, df
	S5G Fig.								S5H Fig.						S5I Fig.						S5J Fig.								S5K Fig.						S5L Fig.					How big is the difference?			How big is the difference?			How big is the difference?			How big is the difference?
	Relative expression of clh-1, normalized to WT under mag-1 RNAi L4toYA conditions								Relative expression of clh-2, normalized to WT under mag-1 RNAi L4toYA conditions						Relative expression of clh-2 in qa901, normalized to NGM, under mag-1 RNAi L4toYA conditions						Relative expression of clh-4, normalized to WT under mag-1 RNAi L4toYA conditions								Relative expression of clh-4 in ok658, normalized to NGM, under mag-1 RNAi L4toYA conditions						Relative expression of clh-4 in qa901, normalized to NGM, under mag-1 RNAi L4toYA conditions					Mean of column B9	1		Mean of column B9	1		Mean of column J9	1		Mean of column P9
	WT		ok658		qa901				WT		qa901				NGM		mag-1 RNAi				WT		ok658		qa901				NGM		mag-1 RNAi				NGM		mag-1 RNAi			Mean of column D9	0.2667		Mean of column F9	0.3567		Mean of column L9	0.9333		Mean of column R9
Sample ID	Expression	SD	Expression	SD	Expression	SD		Sample ID	Expression	SD	Expression	SD		Sample ID	Expression	SD	Expression	SD		Sample ID	Expression	SD	Expression	SD	Expression	SD		Sample ID	Expression	SD	Expression	SD		Sample ID	Expression	SD	Expression	SD		Difference between means (D9 - B9) ± SEM	-0,7333 ± 0,006667		Difference between means (F9 - B9) ± SEM	-0,6433 ± 0,02333		Difference between means (L9 - J9) ± SEM	-0,06667 ± 0,03480		Difference between means (R9 - P9) ± SEM
Biological Replicate 1	1	0.0702	0.17	0.0199	0.21	0.0139		Biological Replicate 1	1	0.1412	0.82	0.0394		Biological Replicate 1	1	0.0186	1.57	0.0749		Biological Replicate 1	1	0.0788	1.05	0.1285	0.65	0.0185		Biological Replicate 1	1	0.1299	0.15	0.0082		Biological Replicate 1	1	0.0159	1.42	0.1072		95% confidence interval	-0,7518 to -0,7148		95% confidence interval	-0,7081 to -0,5785		95% confidence interval	-0,1633 to 0,02996		95% confidence interval
Biological Replicate 2	1	0.0816	0.1	0.01	0.17	0.0041		Biological Replicate 2	1	0.1135	0.66	0.0559		Biological Replicate 2	1	0.0369	2.16	0.1827		Biological Replicate 2	1	0.2195	0.9	0.0369	0.89	0.0254		Biological Replicate 2	1	0.0185	0.16	0.0519		Biological Replicate 2	1	0.0025	1.81	0.0801		R squared (eta squared)	0.9997		R squared (eta squared)	0.9948		R squared (eta squared)	0.4785		R squared (eta squared)
Biological Replicate 3	1	0.0789	0.05	0.003	0.06	0.0029		Biological Replicate 3	1	0.1351	0.75	0.0369		Biological Replicate 3	1	0.0397	2.4	0.1176		Biological Replicate 3	1	0.1053	0.71	0.1024	0.66	0.0425		Biological Replicate 3	1	0.0383	0.17	0.0687		Biological Replicate 3	1	0.005	1.45	0.0935
																																								F test to compare variances			F test to compare variances			F test to compare variances			F test to compare variances
Mean	1		0.1067		0.1467			Mean	1		0.7433			Mean	1		2.043			Mean	1		0.8867		0.7333			Mean	1		0.16			Mean	1		1.56			F, DFn, Dfd	Infinity, 2, 2		F, DFn, Dfd	Infinity, 2, 2		F, DFn, Dfd	Infinity, 2, 2		F, DFn, Dfd
Std. Error of Mean	0		0.0348		0.04485			Std. Error of Mean	0		0.04631			Std. Error of Mean	0		0.2466			Std. Error of Mean	0		0.09838		0.07839			Std. Error of Mean	0		0.005774			Std. Error of Mean	0		0.1253			P value	<0,0001		P value	<0,0001		P value	<0,0001		P value
																																								P value summary	****		P value summary	****		P value summary	****		P value summary
																																								Significantly different (P < 0.05)?	Yes		Significantly different (P < 0.05)?	Yes		Significantly different (P < 0.05)?	Yes		Significantly different (P < 0.05)?
	S5M Fig.								S5O Fig.						S5P Fig.						S5Q Fig.								S5R Fig.						S5S Fig.					Data analyzed			Data analyzed			Data analyzed			Data analyzed
	Relative expression of clh-1, normalized to WT under smg-2 RNAi L4toYA conditions								Relative expression of clh-2, normalized to WT under smg-2 RNAi L4toYA conditions						Relative expression of clh-2 in qa901, normalized to NGM, under smg-2 RNAi L4toYA conditions						Relative expression of clh-4, normalized to WT under smg-2 RNAi L4toYA conditions								Relative expression of clh-4 in ok658, normalized to NGM, under smg-2 RNAi L4toYA conditions						Relative expression of clh-4 in qa901, normalized to NGM, under smg-2 RNAi L4toYA conditions					Sample size, column B9	3		Sample size, column B9	3		Sample size, column J9	3		Sample size, column P9
	WT		ok658		qa901				WT		qa901				NGM		smg-2 RNAi				WT		ok658		qa901				NGM		smg-2 RNAi				NGM		smg-2 RNAi			Sample size, column D9	3		Sample size, column F9	3		Sample size, column L9	3		Sample size, column R9
Sample ID	Expression	SD	Expression	SD	Expression	SD		Sample ID	Expression	SD	Expression	SD		Sample ID	Expression	SD	Expression	SD		Sample ID	Expression	SD	Expression	SD	Expression	SD		Sample ID	Expression	SD	Expression	SD		Sample ID	Expression	SD	Expression	SD
Biological Replicate 1	1	0.0171	0.08	0.0053	0.19	0.0081		Biological Replicate 1	1	0.0754	0.59	0.0136		Biological Replicate 1	1	0.0186	1.44	0.0333		Biological Replicate 1	1	0.0281	1.17	0.0958	0.73	0.0277		Biological Replicate 1	1	0.1299	0.69	0.0331		Biological Replicate 1	1	0.0159	1.25	0.0475
Biological Replicate 2	1	0.0287	0.14	0.0052	0.21	0.0071		Biological Replicate 2	1	0.084	0.6	0.0903		Biological Replicate 2	1	0.0369	1.22	0.1833		Biological Replicate 2	1	0.0555	1.37	0.0422	0.68	0.0901		Biological Replicate 2	1	0.0185	0.19	0.0221		Biological Replicate 2	1	0.0025	1.71	0.3577		Table Analyzed	S5G Fig. - clh-1 mRNA levels - mag-1 RNAi		Table Analyzed	S5G Fig. - clh-1 mRNA levels - mag-1 RNAi		Table Analyzed	S5H Fig. - clh-2 mRNA levels - mag-1 RNAi		Table Analyzed
Biological Replicate 3	1	0.0447	0.09	0.0029	0.14	0.0065		Biological Replicate 3	1	0.0403	0.68	0.0368		Biological Replicate 3	1	0.0397	1.41	0.0767		Biological Replicate 3	1	0.0847	1.57	0.0615	0.77	0.0531		Biological Replicate 3	1	0.0383	0.23	0.033		Biological Replicate 3	1	0.005	1.85	0.1271
																																								Column D22	clh-1(ok658)		Column F22	clh-1(qa901)		Column L22	clh-1(qa901)		Column X22
Mean	1		0.1033		0.18			Mean	1		0.6233			Mean	1		1.357			Mean	1		1.37		0.7267			Mean	1		0.37			Mean	1		1.603			vs.	vs,		vs.	vs,		vs.	vs,		vs.
Std. Error of Mean	0		0.01856		0.02082			Std. Error of Mean	0		0.02848			Std. Error of Mean	0		0.06888			Std. Error of Mean	0		0.1155		0.02603			Std. Error of Mean	0		0.1604			Std. Error of Mean	0		0.1812			Column B22	WT		Column B22	WT		Column J22	WT		Column V22
																																								Unpaired t test			Unpaired t test			Unpaired t test			Unpaired t test
																																								P value	<0,0001		P value	<0,0001		P value	0.0052		P value
	S5N Fig.																																							P value summary	****		P value summary	****		P value summary	**		P value summary
	Relative expression of clh-1, under smg-2 RNAi L4toYA conditions, normalized to RNAi treatment EggtoYA																																							Significantly different (P < 0.05)?	Yes		Significantly different (P < 0.05)?	Yes		Significantly different (P < 0.05)?	Yes		Significantly different (P < 0.05)?
	ok658 - smg-2 RNAi EggtoYA		ok658 - smg-2 RNAi L4toYA		qa901 - smg-2 RNAi EggtoYA		qa901 - smg-2 RNAi L4toYA																																	One- or two-tailed P value?	Two-tailed		One- or two-tailed P value?	Two-tailed		One- or two-tailed P value?	Two-tailed		One- or two-tailed P value?
Sample ID	Expression	SD	Expression	SD	Expression	SD	Expression		SD																															t, df	t=25,67, df=4		t, df	t=19,03, df=4		t, df	t=5,543, df=4		t, df
Biological Replicate 1	1	0.0309	0.1	0.0064	1	0.0101	0.68	0.44	0.0097
Biological Replicate 2	1	0.0298	0.29	0.0736	1	0.0183	0.47	0.49	0.0154																															How big is the difference?			How big is the difference?			How big is the difference?			How big is the difference?
Biological Replicate 3	1	0.0277	0.13	0.0043	1	0.0118	0.59	0.35	0.0096																															Mean of column B22	1		Mean of column B22	1		Mean of column J22	1		Mean of column V22
																																								Mean of column D22	0.1067		Mean of column F22	0.1467		Mean of column L22	0.7433		Mean of column X22
Mean	1		0.1733		1		0.58	0.4267																																Difference between means (D22 - B22) ± SEM	-0,8933 ± 0,03480		Difference between means (F22 - B22) ± SEM	-0,8533 ± 0,04485		Difference between means (L22 - J22) ± SEM	-0,2567 ± 0,04631		Difference between means (X22 - V22) ± SEM
Std. Error of Mean	0		0.05897		0		0.06083	0.04096																																95% confidence interval	-0,9900 to -0,7967		95% confidence interval	-0,9778 to -0,7288		95% confidence interval	-0,3852 to -0,1281		95% confidence interval
																																								R squared (eta squared)	0.994		R squared (eta squared)	0.9891		R squared (eta squared)	0.8848		R squared (eta squared)
																																								F test to compare variances			F test to compare variances			F test to compare variances			F test to compare variances
																																								F, DFn, Dfd	Infinity, 2, 2		F, DFn, Dfd	Infinity, 2, 2		F, DFn, Dfd	Infinity, 2, 2		F, DFn, Dfd
																																								P value	<0,0001		P value	<0,0001		P value	<0,0001		P value
																																								P value summary	****		P value summary	****		P value summary	****		P value summary
																																								Significantly different (P < 0.05)?	Yes		Significantly different (P < 0.05)?	Yes		Significantly different (P < 0.05)?	Yes		Significantly different (P < 0.05)?
																																								Data analyzed			Data analyzed			Data analyzed			Data analyzed
																																								Sample size, column B22	3		Sample size, column B22	3		Sample size, column J22	3		Sample size, column V22
																																								Sample size, column D22	3		Sample size, column F22	3		Sample size, column L22	3		Sample size, column X22
																																								Table Analyzed	S5M Fig. - clh-1 mRNA levels - smg-2 RNAi		Table Analyzed	S5M Fig. - clh-1 mRNA levels - smg-2 RNAi		Table Analyzed	S5O Fig. - clh-2 mRNA levels - smg-2 RNAi		Table Analyzed
																																								Column D35	clh-1(ok658)		Column F35	clh-1(qa901)		Column J35	clh-1(qa901)		Column R35
																																								vs.	vs,		vs.	vs,		vs.	vs,		vs.
																																								Column B35	WT		Column B35	WT		Column L35	WT		Column P35
																																								Unpaired t test			Unpaired t test			Unpaired t test			Unpaired t test
																																								P value	<0,0001		P value	<0,0001		P value	0.0002		P value
																																								P value summary	****		P value summary	****		P value summary	***		P value summary
																																								Significantly different (P < 0.05)?	Yes		Significantly different (P < 0.05)?	Yes		Significantly different (P < 0.05)?	Yes		Significantly different (P < 0.05)?
																																								One- or two-tailed P value?	Two-tailed		One- or two-tailed P value?	Two-tailed		One- or two-tailed P value?	Two-tailed		One- or two-tailed P value?
																																								t, df	t=48,31, df=4		t, df	t=39,39, df=4		t, df	t=13,23, df=4		t, df
																																								How big is the difference?			How big is the difference?			How big is the difference?			How big is the difference?
																																								Mean of column B35	1		Mean of column B35	1		Mean of column L35	1		Mean of column P35
																																								Mean of column D35	0.1033		Mean of column F35	0.18		Mean of column J35	0.6233		Mean of column R35
																																								Difference between means (D35 - B35) ± SEM	-0,8967 ± 0,01856		Difference between means (F35 - B35) ± SEM	-0,8200 ± 0,02082		Difference between means (J35 - L35) ± SEM	-0,3767 ± 0,02848		Difference between means (R35 - P35 ± SEM
																																								95% confidence interval	-0,9482 to -0,8451		95% confidence interval	-0,8778 to -0,7622		95% confidence interval	-0,4557 to -0,2976		95% confidence interval
																																								R squared (eta squared)	0.9983		R squared (eta squared)	0.9974		R squared (eta squared)	0.9776		R squared (eta squared)
																																								F test to compare variances			F test to compare variances			F test to compare variances			F test to compare variances
																																								F, DFn, Dfd	Infinity, 2, 2		F, DFn, Dfd	Infinity, 2, 2		F, DFn, Dfd	Infinity, 2, 2		F, DFn, Dfd
																																								P value	<0,0001		P value	<0,0001		P value	<0,0001		P value
																																								P value summary	****		P value summary	****		P value summary	****		P value summary
																																								Significantly different (P < 0.05)?	Yes		Significantly different (P < 0.05)?	Yes		Significantly different (P < 0.05)?	Yes		Significantly different (P < 0.05)?
																																								Data analyzed			Data analyzed			Data analyzed			Data analyzed
																																								Sample size, column B35	3		Sample size, column B35	3		Sample size, column L35	3		Sample size, column P35
																																								Sample size, column D35	3		Sample size, column F35	3		Sample size, column J35	3		Sample size, column R35
																																								Table Analyzed	S5N Fig. - clh-1 mRNA levels - smg-2 RNAi - EggtoYA vs L4toYA		Table Analyzed	S5N Fig. - clh-1 mRNA levels - smg-2 RNAi - EggtoYA vs L4toYA
																																								Column D48	clh-1(ok658) smg-2 RNAi L4toYA		Column I48	clh-1(qa901) smg-2 RNAi L4toYA
																																								vs.	vs,		vs.	vs,
																																								Column B48	clh-1(ok658) smg-2 RNAi EggtoYA		Column F48	clh-1(qa901) smg-2 RNAi EggtoYA
																																								Unpaired t test			Unpaired t test
																																								P value	0.0002		P value	0.0002
																																								P value summary	***		P value summary	***
																																								Significantly different (P < 0.05)?	Yes		Significantly different (P < 0.05)?	Yes
																																								One- or two-tailed P value?	Two-tailed		One- or two-tailed P value?	Two-tailed
																																								t, df	t=14,02, df=4		t, df	t=14,00, df=4
																																								How big is the difference?			How big is the difference?
																																								Mean of column B48	1		Mean of column F48	1
																																								Mean of column D48	0.1733		Mean of column I48	0.4267
																																								Difference between means (D48 - B48) ± SEM	-0,8267 ± 0,05897		Difference between means (I48 - F48) ± SEM	-0,5733 ± 0,04096
																																								95% confidence interval	-0,9904 to -0,6629		95% confidence interval	-0,6871 to -0,4596
																																								R squared (eta squared)	0.98		R squared (eta squared)	0.98
																																								F test to compare variances			F test to compare variances
																																								F, DFn, Dfd	Infinity, 2, 2		F, DFn, Dfd	Infinity, 2, 2
																																								P value	<0,0001		P value	<0,0001
																																								P value summary	****		P value summary	****
																																								Significantly different (P < 0.05)?	Yes		Significantly different (P < 0.05)?	Yes
																																								Data analyzed			Data analyzed
																																								Sample size, column B48	3		Sample size, column F48	3
																																								Sample size, column D48	3		Sample size, column I48	3
[truncated: 9 more columns]
